# Supplementary material for: Copper-catalyzed intermolecular formal (5 + 1) annulation of 1,5-diynes with 1,2,5-oxadiazoles
Source: Commun Chem. 2023 Sep 12;6:194. doi: 10.1038/s42004-023-00999-y (PMC10497616; doi:10.1038/s42004-023-00999-y)
Supplement: Supplementary file 4 — Supplementary Data 2 [file 42004_2023_999_MOESM4_ESM.cif]

data_exp_18236_auto
_audit_creation_date               2023-02-22
_audit_creation_method
;
Olex2 1.5
(compiled 2022.04.07 svn.rca3783a0 for OlexSys, GUI svn.r6498)
;
_shelx_SHELXL_version_number       '2018/3'
_audit_contact_author_address      ?
_audit_contact_author_email        ?
_audit_contact_author_name         ''
_audit_contact_author_phone        ?
_publ_contact_author_id_orcid      ?
_publ_section_references
;
Dolomanov, O.V., Bourhis, L.J., Gildea, R.J, Howard, J.A.K. & Puschmann, H.
 (2009), J. Appl. Cryst. 42, 339-341.

Sheldrick, G.M. (2015). Acta Cryst. A71, 3-8.

Sheldrick, G.M. (2015). Acta Cryst. C71, 3-8.
;
_chemical_name_common              ?
_chemical_name_systematic          ?
_chemical_formula_moiety           'C42 H36 N4 O8 S'
_chemical_formula_sum              'C42 H36 N4 O8 S'
_chemical_formula_weight           756.81
_chemical_melting_point            ?
loop_
  _atom_type_symbol
  _atom_type_description
  _atom_type_scat_dispersion_real
  _atom_type_scat_dispersion_imag
  _atom_type_scat_source
 'C' 'C' 0.0181 0.0091 'International Tables Vol C Tables 4.2.6.8 and 6.1.1.4'
 'H' 'H' 0.0000 0.0000 'International Tables Vol C Tables 4.2.6.8 and 6.1.1.4'
 'N' 'N' 0.0311 0.0180 'International Tables Vol C Tables 4.2.6.8 and 6.1.1.4'
 'O' 'O' 0.0492 0.0322 'International Tables Vol C Tables 4.2.6.8 and 6.1.1.4'
 'S' 'S' 0.3331 0.5567 'International Tables Vol C Tables 4.2.6.8 and 6.1.1.4'

_shelx_space_group_comment
;
The symmetry employed for this shelxl refinement is uniquely defined
by the following loop, which should always be used as a source of
symmetry information in preference to the above space-group names.
They are only intended as comments.
;
_space_group_crystal_system        'monoclinic'
_space_group_IT_number             14
_space_group_name_H-M_alt          'P 1 21/n 1'
_space_group_name_Hall             '-P 2yn'
loop_
  _space_group_symop_operation_xyz
 'x, y, z'
 '-x+1/2, y+1/2, -z+1/2'
 '-x, -y, -z'
 'x-1/2, -y-1/2, z-1/2'

_cell_length_a                     14.97170(10)
_cell_length_b                     15.06360(10)
_cell_length_c                     16.81020(10)
_cell_angle_alpha                  90
_cell_angle_beta                   97.4880(10)
_cell_angle_gamma                  90
_cell_volume                       3758.83(4)
_cell_formula_units_Z              4
_cell_measurement_reflns_used      8955
_cell_measurement_temperature      233.01(10)
_cell_measurement_theta_max        74.2470
_cell_measurement_theta_min        3.7110
_shelx_estimated_absorpt_T_max     ?
_shelx_estimated_absorpt_T_min     ?
_exptl_absorpt_coefficient_mu      1.266
_exptl_absorpt_correction_T_max    1.00000
_exptl_absorpt_correction_T_min    0.91404
_exptl_absorpt_correction_type     multi-scan
_exptl_absorpt_process_details
;
CrysAlisPro 1.171.41.123a (Rigaku Oxford Diffraction, 2022)
Empirical absorption correction using spherical harmonics,
implemented in SCALE3 ABSPACK scaling algorithm.
;
_exptl_absorpt_special_details     ?
_exptl_crystal_colour              'clear light colourless'
_exptl_crystal_colour_lustre       clear
_exptl_crystal_colour_modifier     light
_exptl_crystal_colour_primary      colourless
_exptl_crystal_density_diffrn      1.337
_exptl_crystal_density_meas        ?
_exptl_crystal_density_method      ?
_exptl_crystal_description         block
_exptl_crystal_F_000               1584
_exptl_crystal_preparation         ?
_exptl_crystal_size_max            0.01
_exptl_crystal_size_mid            0.01
_exptl_crystal_size_min            0.01
_exptl_transmission_factor_max     ?
_exptl_transmission_factor_min     ?
_diffrn_reflns_av_R_equivalents    0.0203
_diffrn_reflns_av_unetI/netI       0.0259
_diffrn_reflns_Laue_measured_fraction_full  1.000
_diffrn_reflns_Laue_measured_fraction_max  0.970
_diffrn_reflns_limit_h_max         18
_diffrn_reflns_limit_h_min         -18
_diffrn_reflns_limit_k_max         18
_diffrn_reflns_limit_k_min         -17
_diffrn_reflns_limit_l_max         14
_diffrn_reflns_limit_l_min         -20
_diffrn_reflns_number              15696
_diffrn_reflns_point_group_measured_fraction_full  1.000
_diffrn_reflns_point_group_measured_fraction_max  0.970
_diffrn_reflns_theta_full          67.684
_diffrn_reflns_theta_max           74.381
_diffrn_reflns_theta_min           3.720
_diffrn_ambient_environment        N~2~
_diffrn_ambient_temperature        233.01(10)
_diffrn_detector                   'CCD plate'
_diffrn_detector_area_resol_mean   10.4741
_diffrn_detector_type              Atlas
_diffrn_measured_fraction_theta_full  1.000
_diffrn_measured_fraction_theta_max  0.970
_diffrn_measurement_details
;
List of Runs (angles in degrees, time in seconds):

  # Type    Start    End  Width  t~exp~   \w     \q     \k     \f   Frames
--------------------------------------------------------------------------
  1  \w    -83.00 -10.00   1.00    3.20    --  -40.50 125.00 -90.00   73
  2  \w   -112.00 -34.00   1.00    3.20    --  -40.50 -37.00-180.00   78
  3  \w    -22.00  73.00   1.00    3.20    --   43.04 -19.00-150.00   95
  4  \w    125.00 175.00   1.00   16.00    --  107.03  77.00-150.00   50
  5  \w    109.00 171.00   1.00   16.00    --  107.03  77.00 120.00   62
  6  \w     30.00 105.00   1.00   16.00    --  107.03 -94.00-120.00   75
  7  \w    106.00 153.00   1.00   16.00    --  107.03  77.00 -30.00   47
  8  \w     28.00 152.00   1.00   16.00    --  107.03 -15.00 150.00  124
  9  \w     61.00 132.00   1.00   16.00    --  107.03 -61.00-150.00   71
;
_diffrn_measurement_device         'four-circle diffractometer'
_diffrn_measurement_device_type    'SuperNova, Dual, Cu at home/near, Atlas'
_diffrn_measurement_method         '\w scans'
_diffrn_orient_matrix_type        
 'CrysAlisPro convention (1999,Acta A55,543-557)'
_diffrn_orient_matrix_UB_11        -0.0992293000
_diffrn_orient_matrix_UB_12        -0.0020767000
_diffrn_orient_matrix_UB_13        0.0153678000
_diffrn_orient_matrix_UB_21        0.0098027000
_diffrn_orient_matrix_UB_22        0.0944540000
_diffrn_orient_matrix_UB_23        0.0352387000
_diffrn_orient_matrix_UB_31        -0.0288707000
_diffrn_orient_matrix_UB_32        0.0391364000
_diffrn_orient_matrix_UB_33        -0.0840377000
_diffrn_radiation_monochromator    mirror
_diffrn_radiation_probe            x-ray
_diffrn_radiation_type             'Cu K\a'
_diffrn_radiation_wavelength       1.54184
_diffrn_source                     'micro-focus sealed X-ray tube'
_diffrn_source_type                'SuperNova (Cu) X-ray Source'
_reflns_Friedel_coverage           0.000
_reflns_Friedel_fraction_full      .
_reflns_Friedel_fraction_max       .
_reflns_number_gt                  6139
_reflns_number_total               7440
_reflns_special_details
;
 Reflections were merged by SHELXL according to the crystal
 class for the calculation of statistics and refinement.
 
 _reflns_Friedel_fraction is defined as the number of unique
 Friedel pairs measured divided by the number that would be
 possible theoretically, ignoring centric projections and
 systematic absences.
;
_reflns_threshold_expression       'I > 2\s(I)'
_computing_cell_refinement         'CrysAlisPro 1.171.41.123a (Rigaku OD, 2022)'
_computing_data_collection         'CrysAlisPro 1.171.41.123a (Rigaku OD, 2022)'
_computing_data_reduction          'CrysAlisPro 1.171.41.123a (Rigaku OD, 2022)'
_computing_molecular_graphics      'Olex2 1.5 (Dolomanov et al., 2009)'
_computing_publication_material    'Olex2 1.5 (Dolomanov et al., 2009)'
_computing_structure_refinement    'SHELXL 2018/3 (Sheldrick, 2015)'
_computing_structure_solution      'SHELXT 2018/2 (Sheldrick, 2018)'
_refine_diff_density_max           0.251
_refine_diff_density_min           -0.379
_refine_diff_density_rms           0.038
_refine_ls_extinction_coef         .
_refine_ls_extinction_method       none
_refine_ls_goodness_of_fit_ref     1.030
_refine_ls_hydrogen_treatment      constr
_refine_ls_matrix_type             full
_refine_ls_number_parameters       501
_refine_ls_number_reflns           7440
_refine_ls_number_restraints       0
_refine_ls_R_factor_all            0.0495
_refine_ls_R_factor_gt             0.0401
_refine_ls_restrained_S_all        1.030
_refine_ls_shift/su_max            0.000
_refine_ls_shift/su_mean           0.000
_refine_ls_structure_factor_coef   Fsqd
_refine_ls_weighting_details      
 'w=1/[\s^2^(Fo^2^)+(0.0604P)^2^+0.6964P] where P=(Fo^2^+2Fc^2^)/3'
_refine_ls_weighting_scheme        calc
_refine_ls_wR_factor_gt            0.1069
_refine_ls_wR_factor_ref           0.1138
_refine_special_details            ?
_olex2_refinement_description
;
1. Fixed Uiso
 At 1.2 times of:
  All C(H) groups
 At 1.5 times of:
  All C(H,H,H) groups
2.a Aromatic/amide H refined with riding coordinates:
 C3(H3), C4(H4), C6(H6), C7(H7), C10(H10), C12(H12), C13(H13), C15(H15),
 C19(H19), C20(H20), C22(H22), C23(H23), C26(H26), C27(H27), C31(H31), C32(H32),
  C33(H33), C38(H38), C39(H39), C41(H41), C42(H42)
2.b Idealised Me refined as rotating group:
 C1(H1A,H1B,H1C), C16(H16A,H16B,H16C), C24(H24A,H24B,H24C), C35(H35A,H35B,
 H35C), C36(H36A,H36B,H36C)
;
_atom_sites_solution_hydrogens     geom
_atom_sites_solution_primary       dual
_atom_sites_solution_secondary     ?
loop_
  _atom_site_label
  _atom_site_type_symbol
  _atom_site_fract_x
  _atom_site_fract_y
  _atom_site_fract_z
  _atom_site_U_iso_or_equiv
  _atom_site_adp_type
  _atom_site_occupancy
  _atom_site_site_symmetry_order
  _atom_site_calc_flag
  _atom_site_refinement_flags_posn
  _atom_site_refinement_flags_adp
  _atom_site_refinement_flags_occupancy
  _atom_site_disorder_assembly
  _atom_site_disorder_group
 S55 S 0.19438(3) 0.51065(3) 0.45044(2) 0.04450(11) Uani 1 1 d . . . . .
 O43 O 0.68603(8) 0.03099(8) 0.18546(7) 0.0480(3) Uani 1 1 d . . . . .
 O44 O 0.52594(12) 0.07485(11) 0.64381(10) 0.0791(5) Uani 1 1 d . . . . .
 O45 O 0.2859(3) 0.1347(2) 0.6435(2) 0.1713(15) Uani 1 1 d . . . . .
 O46 O 0.1537(3) 0.10246(14) 0.58283(14) 0.1437(12) Uani 1 1 d . . . . .
 O47 O 0.24063(10) 0.57117(8) 0.50620(8) 0.0548(3) Uani 1 1 d . . . . .
 O48 O 0.10451(9) 0.52613(11) 0.41502(9) 0.0673(4) Uani 1 1 d . . . . .
 O49 O 0.53342(7) 0.48738(7) 0.38010(6) 0.0364(2) Uani 1 1 d . . . . .
 O50 O 0.56543(10) 0.75879(9) 0.11363(8) 0.0591(3) Uani 1 1 d . . . . .
 N51 N 0.50280(8) 0.38741(8) 0.26961(7) 0.0351(3) Uani 1 1 d . . . . .
 N52 N 0.53428(9) 0.41852(9) 0.43717(7) 0.0377(3) Uani 1 1 d . . . . .
 N53 N 0.25596(9) 0.50261(9) 0.37540(8) 0.0411(3) Uani 1 1 d . . . . .
 N54 N 0.2167(3) 0.15213(16) 0.59794(16) 0.1045(9) Uani 1 1 d . . . . .
 C1 C 0.77507(13) 0.00215(13) 0.21459(12) 0.0552(4) Uani 1 1 d . . . . .
 H1A H 0.793689 -0.043070 0.179109 0.083 Uiso 1 1 calc R U . . .
 H1B H 0.775988 -0.022258 0.268087 0.083 Uiso 1 1 calc R U . . .
 H1C H 0.816071 0.052186 0.216381 0.083 Uiso 1 1 calc R U . . .
 C2 C 0.65285(10) 0.10154(10) 0.22273(9) 0.0387(3) Uani 1 1 d . . . . .
 C3 C 0.57400(11) 0.13780(11) 0.18317(9) 0.0418(3) Uani 1 1 d . . . . .
 H3 H 0.547272 0.112902 0.134549 0.050 Uiso 1 1 calc R U . . .
 C4 C 0.53487(11) 0.21005(11) 0.21493(9) 0.0408(3) Uani 1 1 d . . . . .
 H4 H 0.483398 0.236153 0.186297 0.049 Uiso 1 1 calc R U . . .
 C5 C 0.57070(10) 0.24499(10) 0.28911(9) 0.0361(3) Uani 1 1 d . . . . .
 C6 C 0.64835(11) 0.20715(12) 0.32884(10) 0.0439(4) Uani 1 1 d . . . . .
 H6 H 0.672622 0.229377 0.379314 0.053 Uiso 1 1 calc R U . . .
 C7 C 0.69098(11) 0.13716(12) 0.29564(10) 0.0450(4) Uani 1 1 d . . . . .
 H7 H 0.745127 0.114007 0.322175 0.054 Uiso 1 1 calc R U . . .
 C8 C 0.53086(10) 0.32631(10) 0.31974(8) 0.0347(3) Uani 1 1 d . . . . .
 C9 C 0.53049(10) 0.33970(10) 0.40757(9) 0.0356(3) Uani 1 1 d . . . . .
 C10 C 0.46359(15) 0.20121(14) 0.45702(12) 0.0637(5) Uani 1 1 d . . . . .
 H10 H 0.421384 0.200681 0.410436 0.076 Uiso 1 1 calc R U . . .
 C11 C 0.52828(11) 0.26644(10) 0.46637(9) 0.0392(3) Uani 1 1 d . . . . .
 C12 C 0.59017(12) 0.26460(12) 0.53504(11) 0.0494(4) Uani 1 1 d . . . . .
 H12 H 0.635332 0.308267 0.542707 0.059 Uiso 1 1 calc R U . . .
 C13 C 0.58668(13) 0.19984(14) 0.59234(12) 0.0580(5) Uani 1 1 d . . . . .
 H13 H 0.629468 0.199823 0.638526 0.070 Uiso 1 1 calc R U . . .
 C14 C 0.52146(13) 0.13529(13) 0.58281(11) 0.0540(4) Uani 1 1 d . . . . .
 C15 C 0.45911(17) 0.13575(15) 0.51511(14) 0.0715(6) Uani 1 1 d . . . . .
 H15 H 0.413752 0.092251 0.507986 0.086 Uiso 1 1 calc R U . . .
 C16 C 0.4609(2) 0.00579(19) 0.6383(2) 0.1030(10) Uani 1 1 d . . . . .
 H16A H 0.460111 -0.024737 0.587439 0.155 Uiso 1 1 calc R U . . .
 H16B H 0.401845 0.030879 0.641898 0.155 Uiso 1 1 calc R U . . .
 H16C H 0.476164 -0.035955 0.681914 0.155 Uiso 1 1 calc R U . . .
 C17 C 0.47566(10) 0.46976(10) 0.30479(8) 0.0337(3) Uani 1 1 d . . . . .
 C18 C 0.49548(10) 0.54764(10) 0.25201(9) 0.0351(3) Uani 1 1 d . . . . .
 C19 C 0.51367(11) 0.53581(11) 0.17362(9) 0.0404(3) Uani 1 1 d . . . . .
 H19 H 0.511204 0.478657 0.150986 0.049 Uiso 1 1 calc R U . . .
 C20 C 0.53540(12) 0.60797(12) 0.12884(10) 0.0453(4) Uani 1 1 d . . . . .
 H20 H 0.546645 0.599592 0.075633 0.054 Uiso 1 1 calc R U . . .
 C21 C 0.54069(11) 0.69229(11) 0.16177(10) 0.0439(4) Uani 1 1 d . . . . .
 C22 C 0.52082(12) 0.70534(11) 0.23923(10) 0.0461(4) Uani 1 1 d . . . . .
 H22 H 0.523094 0.762579 0.261671 0.055 Uiso 1 1 calc R U . . .
 C23 C 0.49755(11) 0.63291(10) 0.28321(10) 0.0422(3) Uani 1 1 d . . . . .
 H23 H 0.482870 0.641860 0.335308 0.051 Uiso 1 1 calc R U . . .
 C24 C 0.59499(18) 0.84060(14) 0.15060(14) 0.0704(6) Uani 1 1 d . . . . .
 H24A H 0.616943 0.879129 0.111174 0.106 Uiso 1 1 calc R U . . .
 H24B H 0.643099 0.829270 0.193893 0.106 Uiso 1 1 calc R U . . .
 H24C H 0.545072 0.869095 0.171900 0.106 Uiso 1 1 calc R U . . .
 C25 C 0.37851(10) 0.46953(9) 0.31989(8) 0.0334(3) Uani 1 1 d . . . . .
 C26 C 0.34942(10) 0.50368(10) 0.38694(9) 0.0366(3) Uani 1 1 d . . . . .
 H26 H 0.386106 0.524301 0.432865 0.044 Uiso 1 1 calc R U . . .
 C27 C 0.22659(11) 0.46333(11) 0.30127(9) 0.0424(3) Uani 1 1 d . . . . .
 H27 H 0.166360 0.452329 0.280104 0.051 Uiso 1 1 calc R U . . .
 C28 C 0.30016(10) 0.44384(10) 0.26517(9) 0.0374(3) Uani 1 1 d . . . . .
 C29 C 0.30042(10) 0.40456(11) 0.18375(9) 0.0410(3) Uani 1 1 d . . . . .
 C30 C 0.29355(12) 0.45957(12) 0.11626(10) 0.0465(4) Uani 1 1 d . . . . .
 C31 C 0.30078(14) 0.42157(16) 0.04145(11) 0.0590(5) Uani 1 1 d . . . . .
 H31 H 0.296717 0.457840 -0.004382 0.071 Uiso 1 1 calc R U . . .
 C32 C 0.31380(14) 0.33142(16) 0.03421(12) 0.0630(5) Uani 1 1 d . . . . .
 H32 H 0.320510 0.306964 -0.016115 0.076 Uiso 1 1 calc R U . . .
 C33 C 0.31700(13) 0.27715(14) 0.10038(13) 0.0598(5) Uani 1 1 d . . . . .
 H33 H 0.324687 0.215667 0.094565 0.072 Uiso 1 1 calc R U . . .
 C34 C 0.30898(11) 0.31222(12) 0.17614(11) 0.0486(4) Uani 1 1 d . . . . .
 C35 C 0.30660(15) 0.25108(13) 0.24640(14) 0.0626(5) Uani 1 1 d . . . . .
 H35A H 0.350287 0.270684 0.290618 0.094 Uiso 1 1 calc R U . . .
 H35B H 0.321142 0.191210 0.231156 0.094 Uiso 1 1 calc R U . . .
 H35C H 0.246841 0.251857 0.262793 0.094 Uiso 1 1 calc R U . . .
 C36 C 0.27863(15) 0.55804(14) 0.12294(11) 0.0582(5) Uani 1 1 d . . . . .
 H36A H 0.218694 0.568802 0.136864 0.087 Uiso 1 1 calc R U . . .
 H36B H 0.284512 0.586196 0.071989 0.087 Uiso 1 1 calc R U . . .
 H36C H 0.323063 0.582532 0.164267 0.087 Uiso 1 1 calc R U . . .
 C37 C 0.20143(11) 0.40348(11) 0.49267(9) 0.0430(3) Uani 1 1 d . . . . .
 C38 C 0.12892(15) 0.34693(15) 0.47744(13) 0.0630(5) Uani 1 1 d . . . . .
 H38 H 0.076569 0.364831 0.444308 0.076 Uiso 1 1 calc R U . . .
 C39 C 0.13453(19) 0.26311(16) 0.51187(14) 0.0763(7) Uani 1 1 d . . . . .
 H39 H 0.086338 0.222864 0.502343 0.092 Uiso 1 1 calc R U . . .
 C40 C 0.21152(19) 0.24064(13) 0.55975(12) 0.0673(6) Uani 1 1 d . . . . .
 C41 C 0.28467(17) 0.29555(15) 0.57460(13) 0.0680(6) Uani 1 1 d . . . . .
 H41 H 0.337126 0.276831 0.607145 0.082 Uiso 1 1 calc R U . . .
 C42 C 0.27945(14) 0.37898(13) 0.54063(11) 0.0532(4) Uani 1 1 d . . . . .
 H42 H 0.328230 0.418556 0.549973 0.064 Uiso 1 1 calc R U . . .

loop_
  _atom_site_aniso_label
  _atom_site_aniso_U_11
  _atom_site_aniso_U_22
  _atom_site_aniso_U_33
  _atom_site_aniso_U_23
  _atom_site_aniso_U_13
  _atom_site_aniso_U_12
 S55 0.0437(2) 0.0436(2) 0.0492(2) 0.00609(17) 0.01748(16) 0.00791(16)
 O43 0.0437(6) 0.0450(6) 0.0564(7) -0.0083(5) 0.0109(5) 0.0048(5)
 O44 0.0843(11) 0.0747(10) 0.0814(10) 0.0433(9) 0.0229(8) 0.0041(8)
 O45 0.186(3) 0.120(2) 0.217(3) 0.116(2) 0.063(3) 0.035(2)
 O46 0.276(4) 0.0598(11) 0.1070(16) 0.0009(11) 0.069(2) -0.0548(18)
 O47 0.0727(8) 0.0406(6) 0.0565(7) -0.0049(5) 0.0294(6) 0.0006(6)
 O48 0.0465(7) 0.0821(10) 0.0767(9) 0.0199(8) 0.0209(6) 0.0194(7)
 O49 0.0399(5) 0.0335(5) 0.0345(5) 0.0020(4) 0.0000(4) -0.0047(4)
 O50 0.0829(9) 0.0447(7) 0.0530(7) 0.0105(6) 0.0213(6) -0.0110(6)
 N51 0.0357(6) 0.0329(6) 0.0368(6) 0.0003(5) 0.0050(5) -0.0012(5)
 N52 0.0413(7) 0.0368(6) 0.0339(6) 0.0040(5) 0.0007(5) -0.0008(5)
 N53 0.0379(7) 0.0476(7) 0.0387(6) 0.0040(6) 0.0087(5) 0.0029(5)
 N54 0.177(3) 0.0609(13) 0.0867(16) 0.0208(12) 0.0611(18) -0.0012(17)
 C1 0.0481(10) 0.0575(11) 0.0625(11) 0.0014(9) 0.0164(8) 0.0155(8)
 C2 0.0381(7) 0.0362(7) 0.0436(8) 0.0001(6) 0.0118(6) -0.0009(6)
 C3 0.0424(8) 0.0439(8) 0.0387(7) -0.0038(6) 0.0038(6) -0.0002(6)
 C4 0.0400(8) 0.0426(8) 0.0386(7) 0.0005(6) 0.0011(6) 0.0041(6)
 C5 0.0378(7) 0.0334(7) 0.0371(7) 0.0016(6) 0.0053(6) -0.0013(6)
 C6 0.0412(8) 0.0486(9) 0.0405(8) -0.0053(7) 0.0002(6) 0.0022(7)
 C7 0.0368(8) 0.0504(9) 0.0468(8) -0.0008(7) 0.0020(6) 0.0062(7)
 C8 0.0335(7) 0.0345(7) 0.0362(7) 0.0004(6) 0.0048(5) -0.0028(6)
 C9 0.0343(7) 0.0368(7) 0.0356(7) 0.0016(6) 0.0042(6) 0.0004(6)
 C10 0.0749(13) 0.0616(12) 0.0517(10) 0.0133(9) -0.0032(9) -0.0227(10)
 C11 0.0441(8) 0.0363(7) 0.0384(7) 0.0024(6) 0.0103(6) 0.0026(6)
 C12 0.0480(9) 0.0475(9) 0.0518(9) 0.0126(8) 0.0024(7) -0.0004(7)
 C13 0.0537(10) 0.0635(12) 0.0557(10) 0.0224(9) 0.0024(8) 0.0062(9)
 C14 0.0607(11) 0.0487(10) 0.0568(10) 0.0184(8) 0.0233(8) 0.0087(8)
 C15 0.0827(15) 0.0626(13) 0.0692(13) 0.0182(11) 0.0096(11) -0.0273(11)
 C16 0.130(3) 0.0725(16) 0.115(2) 0.0459(16) 0.0477(19) -0.0087(16)
 C17 0.0354(7) 0.0340(7) 0.0310(6) 0.0003(5) 0.0017(5) -0.0023(5)
 C18 0.0334(7) 0.0355(7) 0.0366(7) 0.0038(6) 0.0050(5) -0.0003(6)
 C19 0.0452(8) 0.0373(8) 0.0392(7) 0.0014(6) 0.0069(6) -0.0011(6)
 C20 0.0539(9) 0.0466(9) 0.0372(7) 0.0047(7) 0.0126(7) -0.0011(7)
 C21 0.0473(9) 0.0406(8) 0.0450(8) 0.0089(7) 0.0102(7) -0.0030(7)
 C22 0.0565(10) 0.0343(8) 0.0493(9) -0.0001(7) 0.0134(7) -0.0028(7)
 C23 0.0499(9) 0.0380(8) 0.0407(8) 0.0009(6) 0.0141(7) -0.0006(7)
 C24 0.0922(16) 0.0487(11) 0.0715(13) 0.0109(10) 0.0161(11) -0.0244(11)
 C25 0.0353(7) 0.0316(7) 0.0332(6) 0.0033(5) 0.0039(5) -0.0013(5)
 C26 0.0391(7) 0.0369(7) 0.0338(7) 0.0021(6) 0.0042(6) -0.0024(6)
 C27 0.0356(8) 0.0498(9) 0.0410(8) 0.0047(7) 0.0015(6) -0.0007(6)
 C28 0.0371(7) 0.0375(7) 0.0366(7) 0.0029(6) 0.0013(6) -0.0017(6)
 C29 0.0362(7) 0.0449(8) 0.0405(8) -0.0050(7) 0.0000(6) -0.0049(6)
 C30 0.0454(9) 0.0549(10) 0.0378(8) -0.0028(7) 0.0005(6) -0.0025(7)
 C31 0.0612(11) 0.0758(13) 0.0398(9) -0.0048(9) 0.0054(8) -0.0067(10)
 C32 0.0574(11) 0.0806(14) 0.0509(10) -0.0257(10) 0.0065(8) -0.0084(10)
 C33 0.0535(10) 0.0545(11) 0.0691(12) -0.0240(10) -0.0004(9) -0.0064(8)
 C34 0.0421(8) 0.0460(9) 0.0555(10) -0.0067(8) -0.0021(7) -0.0073(7)
 C35 0.0639(12) 0.0453(10) 0.0766(13) 0.0041(9) 0.0018(10) -0.0095(9)
 C36 0.0697(12) 0.0580(11) 0.0456(9) 0.0103(8) 0.0025(8) 0.0065(9)
 C37 0.0491(9) 0.0422(8) 0.0397(8) -0.0003(6) 0.0138(7) -0.0018(7)
 C38 0.0625(12) 0.0685(13) 0.0572(11) 0.0036(10) 0.0050(9) -0.0183(10)
 C39 0.1076(19) 0.0608(13) 0.0639(12) -0.0067(11) 0.0242(13) -0.0379(13)
 C40 0.1121(19) 0.0444(10) 0.0509(10) 0.0037(8) 0.0322(12) -0.0023(11)
 C41 0.0858(15) 0.0590(12) 0.0599(11) 0.0155(10) 0.0117(10) 0.0105(11)
 C42 0.0598(11) 0.0486(10) 0.0512(9) 0.0045(8) 0.0069(8) -0.0007(8)

_geom_special_details
;
 All esds (except the esd in the dihedral angle between two l.s. planes)
 are estimated using the full covariance matrix.  The cell esds are taken
 into account individually in the estimation of esds in distances, angles
 and torsion angles; correlations between esds in cell parameters are only
 used when they are defined by crystal symmetry.  An approximate (isotropic)
 treatment of cell esds is used for estimating esds involving l.s. planes.
;
loop_
  _geom_bond_atom_site_label_1
  _geom_bond_atom_site_label_2
  _geom_bond_distance
  _geom_bond_site_symmetry_2
  _geom_bond_publ_flag
 S55 O47 1.4212(14) . ?
 S55 O48 1.4179(14) . ?
 S55 N53 1.6610(14) . ?
 S55 C37 1.7613(17) . ?
 O43 C1 1.427(2) . ?
 O43 C2 1.3600(19) . ?
 O44 C14 1.366(2) . ?
 O44 C16 1.420(3) . ?
 O45 N54 1.233(4) . ?
 O46 N54 1.206(4) . ?
 O49 N52 1.4118(16) . ?
 O49 C17 1.4615(16) . ?
 O50 C21 1.3688(19) . ?
 O50 C24 1.424(2) . ?
 N51 C8 1.2812(19) . ?
 N51 C17 1.4547(19) . ?
 N52 C9 1.286(2) . ?
 N53 C26 1.387(2) . ?
 N53 C27 1.398(2) . ?
 N54 C40 1.478(3) . ?
 C1 H1A 0.9700 . ?
 C1 H1B 0.9700 . ?
 C1 H1C 0.9700 . ?
 C2 C3 1.389(2) . ?
 C2 C7 1.390(2) . ?
 C3 H3 0.9400 . ?
 C3 C4 1.376(2) . ?
 C4 H4 0.9400 . ?
 C4 C5 1.395(2) . ?
 C5 C6 1.386(2) . ?
 C5 C8 1.484(2) . ?
 C6 H6 0.9400 . ?
 C6 C7 1.387(2) . ?
 C7 H7 0.9400 . ?
 C8 C9 1.491(2) . ?
 C9 C11 1.485(2) . ?
 C10 H10 0.9400 . ?
 C10 C11 1.374(3) . ?
 C10 C15 1.395(3) . ?
 C11 C12 1.383(2) . ?
 C12 H12 0.9400 . ?
 C12 C13 1.377(2) . ?
 C13 H13 0.9400 . ?
 C13 C14 1.372(3) . ?
 C14 C15 1.375(3) . ?
 C15 H15 0.9400 . ?
 C16 H16A 0.9700 . ?
 C16 H16B 0.9700 . ?
 C16 H16C 0.9700 . ?
 C17 C18 1.523(2) . ?
 C17 C25 1.509(2) . ?
 C18 C19 1.391(2) . ?
 C18 C23 1.386(2) . ?
 C19 H19 0.9400 . ?
 C19 C20 1.385(2) . ?
 C20 H20 0.9400 . ?
 C20 C21 1.384(2) . ?
 C21 C22 1.387(2) . ?
 C22 H22 0.9400 . ?
 C22 C23 1.388(2) . ?
 C23 H23 0.9400 . ?
 C24 H24A 0.9700 . ?
 C24 H24B 0.9700 . ?
 C24 H24C 0.9700 . ?
 C25 C26 1.361(2) . ?
 C25 C28 1.446(2) . ?
 C26 H26 0.9400 . ?
 C27 H27 0.9400 . ?
 C27 C28 1.357(2) . ?
 C28 C29 1.492(2) . ?
 C29 C30 1.398(2) . ?
 C29 C34 1.404(2) . ?
 C30 C31 1.399(2) . ?
 C30 C36 1.506(3) . ?
 C31 H31 0.9400 . ?
 C31 C32 1.379(3) . ?
 C32 H32 0.9400 . ?
 C32 C33 1.376(3) . ?
 C33 H33 0.9400 . ?
 C33 C34 1.398(3) . ?
 C34 C35 1.502(3) . ?
 C35 H35A 0.9700 . ?
 C35 H35B 0.9700 . ?
 C35 H35C 0.9700 . ?
 C36 H36A 0.9700 . ?
 C36 H36B 0.9700 . ?
 C36 H36C 0.9700 . ?
 C37 C38 1.377(3) . ?
 C37 C42 1.380(3) . ?
 C38 H38 0.9400 . ?
 C38 C39 1.387(3) . ?
 C39 H39 0.9400 . ?
 C39 C40 1.360(4) . ?
 C40 C41 1.369(3) . ?
 C41 H41 0.9400 . ?
 C41 C42 1.378(3) . ?
 C42 H42 0.9400 . ?

loop_
  _geom_angle_atom_site_label_1
  _geom_angle_atom_site_label_2
  _geom_angle_atom_site_label_3
  _geom_angle
  _geom_angle_site_symmetry_1
  _geom_angle_site_symmetry_3
  _geom_angle_publ_flag
 O47 S55 N53 106.07(7) . . ?
 O47 S55 C37 108.89(8) . . ?
 O48 S55 O47 121.70(9) . . ?
 O48 S55 N53 106.46(8) . . ?
 O48 S55 C37 108.89(9) . . ?
 N53 S55 C37 103.25(7) . . ?
 C2 O43 C1 117.44(13) . . ?
 C14 O44 C16 118.3(2) . . ?
 N52 O49 C17 114.03(10) . . ?
 C21 O50 C24 117.90(15) . . ?
 C8 N51 C17 115.48(12) . . ?
 C9 N52 O49 114.80(12) . . ?
 C26 N53 S55 122.85(11) . . ?
 C26 N53 C27 108.91(13) . . ?
 C27 N53 S55 124.52(11) . . ?
 O45 N54 C40 117.0(3) . . ?
 O46 N54 O45 124.7(3) . . ?
 O46 N54 C40 118.2(3) . . ?
 O43 C1 H1A 109.5 . . ?
 O43 C1 H1B 109.5 . . ?
 O43 C1 H1C 109.5 . . ?
 H1A C1 H1B 109.5 . . ?
 H1A C1 H1C 109.5 . . ?
 H1B C1 H1C 109.5 . . ?
 O43 C2 C3 115.17(14) . . ?
 O43 C2 C7 125.10(14) . . ?
 C3 C2 C7 119.73(15) . . ?
 C2 C3 H3 119.9 . . ?
 C4 C3 C2 120.22(14) . . ?
 C4 C3 H3 119.9 . . ?
 C3 C4 H4 119.6 . . ?
 C3 C4 C5 120.78(14) . . ?
 C5 C4 H4 119.6 . . ?
 C4 C5 C8 119.78(13) . . ?
 C6 C5 C4 118.46(14) . . ?
 C6 C5 C8 121.48(13) . . ?
 C5 C6 H6 119.3 . . ?
 C5 C6 C7 121.32(15) . . ?
 C7 C6 H6 119.3 . . ?
 C2 C7 H7 120.3 . . ?
 C6 C7 C2 119.38(15) . . ?
 C6 C7 H7 120.3 . . ?
 N51 C8 C5 118.49(13) . . ?
 N51 C8 C9 120.73(13) . . ?
 C5 C8 C9 120.59(13) . . ?
 N52 C9 C8 120.17(13) . . ?
 N52 C9 C11 115.62(13) . . ?
 C11 C9 C8 124.20(13) . . ?
 C11 C10 H10 119.2 . . ?
 C11 C10 C15 121.51(18) . . ?
 C15 C10 H10 119.2 . . ?
 C10 C11 C9 122.13(15) . . ?
 C10 C11 C12 117.82(16) . . ?
 C12 C11 C9 119.99(15) . . ?
 C11 C12 H12 119.5 . . ?
 C13 C12 C11 121.04(17) . . ?
 C13 C12 H12 119.5 . . ?
 C12 C13 H13 119.6 . . ?
 C14 C13 C12 120.78(18) . . ?
 C14 C13 H13 119.6 . . ?
 O44 C14 C13 114.83(18) . . ?
 O44 C14 C15 125.89(19) . . ?
 C13 C14 C15 119.28(17) . . ?
 C10 C15 H15 120.2 . . ?
 C14 C15 C10 119.57(19) . . ?
 C14 C15 H15 120.2 . . ?
 O44 C16 H16A 109.5 . . ?
 O44 C16 H16B 109.5 . . ?
 O44 C16 H16C 109.5 . . ?
 H16A C16 H16B 109.5 . . ?
 H16A C16 H16C 109.5 . . ?
 H16B C16 H16C 109.5 . . ?
 O49 C17 C18 103.09(11) . . ?
 O49 C17 C25 109.22(11) . . ?
 N51 C17 O49 109.99(11) . . ?
 N51 C17 C18 109.51(12) . . ?
 N51 C17 C25 113.14(12) . . ?
 C25 C17 C18 111.41(12) . . ?
 C19 C18 C17 122.00(14) . . ?
 C23 C18 C17 119.33(13) . . ?
 C23 C18 C19 118.66(14) . . ?
 C18 C19 H19 119.9 . . ?
 C20 C19 C18 120.20(15) . . ?
 C20 C19 H19 119.9 . . ?
 C19 C20 H20 119.7 . . ?
 C21 C20 C19 120.56(15) . . ?
 C21 C20 H20 119.7 . . ?
 O50 C21 C20 116.18(15) . . ?
 O50 C21 C22 123.98(16) . . ?
 C20 C21 C22 119.84(15) . . ?
 C21 C22 H22 120.4 . . ?
 C21 C22 C23 119.22(15) . . ?
 C23 C22 H22 120.4 . . ?
 C18 C23 C22 121.45(15) . . ?
 C18 C23 H23 119.3 . . ?
 C22 C23 H23 119.3 . . ?
 O50 C24 H24A 109.5 . . ?
 O50 C24 H24B 109.5 . . ?
 O50 C24 H24C 109.5 . . ?
 H24A C24 H24B 109.5 . . ?
 H24A C24 H24C 109.5 . . ?
 H24B C24 H24C 109.5 . . ?
 C26 C25 C17 123.92(13) . . ?
 C26 C25 C28 107.90(13) . . ?
 C28 C25 C17 127.85(13) . . ?
 N53 C26 H26 126.1 . . ?
 C25 C26 N53 107.79(13) . . ?
 C25 C26 H26 126.1 . . ?
 N53 C27 H27 125.9 . . ?
 C28 C27 N53 108.11(13) . . ?
 C28 C27 H27 125.9 . . ?
 C25 C28 C29 126.23(14) . . ?
 C27 C28 C25 107.22(13) . . ?
 C27 C28 C29 126.55(14) . . ?
 C30 C29 C28 120.05(15) . . ?
 C30 C29 C34 120.74(15) . . ?
 C34 C29 C28 119.20(15) . . ?
 C29 C30 C31 118.75(18) . . ?
 C29 C30 C36 121.28(15) . . ?
 C31 C30 C36 119.97(17) . . ?
 C30 C31 H31 119.6 . . ?
 C32 C31 C30 120.70(19) . . ?
 C32 C31 H31 119.6 . . ?
 C31 C32 H32 119.9 . . ?
 C33 C32 C31 120.25(18) . . ?
 C33 C32 H32 119.9 . . ?
 C32 C33 H33 119.5 . . ?
 C32 C33 C34 120.91(19) . . ?
 C34 C33 H33 119.5 . . ?
 C29 C34 C35 121.60(17) . . ?
 C33 C34 C29 118.48(18) . . ?
 C33 C34 C35 119.89(18) . . ?
 C34 C35 H35A 109.5 . . ?
 C34 C35 H35B 109.5 . . ?
 C34 C35 H35C 109.5 . . ?
 H35A C35 H35B 109.5 . . ?
 H35A C35 H35C 109.5 . . ?
 H35B C35 H35C 109.5 . . ?
 C30 C36 H36A 109.5 . . ?
 C30 C36 H36B 109.5 . . ?
 C30 C36 H36C 109.5 . . ?
 H36A C36 H36B 109.5 . . ?
 H36A C36 H36C 109.5 . . ?
 H36B C36 H36C 109.5 . . ?
 C38 C37 S55 119.19(15) . . ?
 C38 C37 C42 121.98(18) . . ?
 C42 C37 S55 118.83(14) . . ?
 C37 C38 H38 120.6 . . ?
 C37 C38 C39 118.8(2) . . ?
 C39 C38 H38 120.6 . . ?
 C38 C39 H39 120.9 . . ?
 C40 C39 C38 118.3(2) . . ?
 C40 C39 H39 120.9 . . ?
 C39 C40 N54 118.3(2) . . ?
 C39 C40 C41 123.6(2) . . ?
 C41 C40 N54 118.1(3) . . ?
 C40 C41 H41 120.8 . . ?
 C40 C41 C42 118.3(2) . . ?
 C42 C41 H41 120.8 . . ?
 C37 C42 H42 120.5 . . ?
 C41 C42 C37 118.93(19) . . ?
 C41 C42 H42 120.5 . . ?

loop_
  _geom_torsion_atom_site_label_1
  _geom_torsion_atom_site_label_2
  _geom_torsion_atom_site_label_3
  _geom_torsion_atom_site_label_4
  _geom_torsion
  _geom_torsion_site_symmetry_1
  _geom_torsion_site_symmetry_2
  _geom_torsion_site_symmetry_3
  _geom_torsion_site_symmetry_4
  _geom_torsion_publ_flag
 S55 N53 C26 C25 161.79(11) . . . . ?
 S55 N53 C27 C28 -161.43(12) . . . . ?
 S55 C37 C38 C39 -179.08(17) . . . . ?
 S55 C37 C42 C41 179.15(16) . . . . ?
 O43 C2 C3 C4 -179.30(15) . . . . ?
 O43 C2 C7 C6 -177.42(16) . . . . ?
 O44 C14 C15 C10 -179.1(2) . . . . ?
 O45 N54 C40 C39 -177.3(3) . . . . ?
 O45 N54 C40 C41 2.7(4) . . . . ?
 O46 N54 C40 C39 2.5(4) . . . . ?
 O46 N54 C40 C41 -177.5(3) . . . . ?
 O47 S55 N53 C26 36.91(15) . . . . ?
 O47 S55 N53 C27 -167.30(13) . . . . ?
 O47 S55 C37 C38 143.71(15) . . . . ?
 O47 S55 C37 C42 -35.80(16) . . . . ?
 O48 S55 N53 C26 167.86(13) . . . . ?
 O48 S55 N53 C27 -36.35(16) . . . . ?
 O48 S55 C37 C38 8.95(18) . . . . ?
 O48 S55 C37 C42 -170.55(14) . . . . ?
 O49 N52 C9 C8 3.44(19) . . . . ?
 O49 N52 C9 C11 -178.07(12) . . . . ?
 O49 C17 C18 C19 132.40(14) . . . . ?
 O49 C17 C18 C23 -46.13(17) . . . . ?
 O49 C17 C25 C26 16.14(19) . . . . ?
 O49 C17 C25 C28 -171.34(13) . . . . ?
 O50 C21 C22 C23 -179.17(16) . . . . ?
 N51 C8 C9 N52 -25.4(2) . . . . ?
 N51 C8 C9 C11 156.26(14) . . . . ?
 N51 C17 C18 C19 15.35(19) . . . . ?
 N51 C17 C18 C23 -163.18(13) . . . . ?
 N51 C17 C25 C26 139.02(14) . . . . ?
 N51 C17 C25 C28 -48.46(19) . . . . ?
 N52 O49 C17 N51 -56.97(15) . . . . ?
 N52 O49 C17 C18 -173.69(11) . . . . ?
 N52 O49 C17 C25 67.76(15) . . . . ?
 N52 C9 C11 C10 127.93(19) . . . . ?
 N52 C9 C11 C12 -49.1(2) . . . . ?
 N53 S55 C37 C38 -103.89(16) . . . . ?
 N53 S55 C37 C42 76.60(15) . . . . ?
 N53 C27 C28 C25 1.73(18) . . . . ?
 N53 C27 C28 C29 -177.41(15) . . . . ?
 N54 C40 C41 C42 -178.5(2) . . . . ?
 C1 O43 C2 C3 168.05(15) . . . . ?
 C1 O43 C2 C7 -12.9(2) . . . . ?
 C2 C3 C4 C5 -3.5(2) . . . . ?
 C3 C2 C7 C6 1.6(2) . . . . ?
 C3 C4 C5 C6 2.1(2) . . . . ?
 C3 C4 C5 C8 176.14(15) . . . . ?
 C4 C5 C6 C7 1.1(2) . . . . ?
 C4 C5 C8 N51 -37.1(2) . . . . ?
 C4 C5 C8 C9 147.91(14) . . . . ?
 C5 C6 C7 C2 -3.0(3) . . . . ?
 C5 C8 C9 N52 149.53(14) . . . . ?
 C5 C8 C9 C11 -28.8(2) . . . . ?
 C6 C5 C8 N51 136.76(16) . . . . ?
 C6 C5 C8 C9 -38.3(2) . . . . ?
 C7 C2 C3 C4 1.6(2) . . . . ?
 C8 N51 C17 O49 35.26(16) . . . . ?
 C8 N51 C17 C18 147.88(12) . . . . ?
 C8 N51 C17 C25 -87.19(15) . . . . ?
 C8 C5 C6 C7 -172.78(15) . . . . ?
 C8 C9 C11 C10 -53.6(2) . . . . ?
 C8 C9 C11 C12 129.36(17) . . . . ?
 C9 C11 C12 C13 176.74(17) . . . . ?
 C10 C11 C12 C13 -0.4(3) . . . . ?
 C11 C10 C15 C14 -1.0(4) . . . . ?
 C11 C12 C13 C14 -0.1(3) . . . . ?
 C12 C13 C14 O44 179.64(19) . . . . ?
 C12 C13 C14 C15 0.0(3) . . . . ?
 C13 C14 C15 C10 0.5(4) . . . . ?
 C15 C10 C11 C9 -176.1(2) . . . . ?
 C15 C10 C11 C12 0.9(3) . . . . ?
 C16 O44 C14 C13 -179.9(2) . . . . ?
 C16 O44 C14 C15 -0.3(4) . . . . ?
 C17 O49 N52 C9 36.66(17) . . . . ?
 C17 N51 C8 C5 -172.21(12) . . . . ?
 C17 N51 C8 C9 2.81(19) . . . . ?
 C17 C18 C19 C20 -177.05(14) . . . . ?
 C17 C18 C23 C22 175.92(15) . . . . ?
 C17 C25 C26 N53 172.18(13) . . . . ?
 C17 C25 C28 C27 -173.56(14) . . . . ?
 C17 C25 C28 C29 5.6(2) . . . . ?
 C18 C17 C25 C26 -97.08(16) . . . . ?
 C18 C17 C25 C28 75.44(18) . . . . ?
 C18 C19 C20 C21 1.0(3) . . . . ?
 C19 C18 C23 C22 -2.7(2) . . . . ?
 C19 C20 C21 O50 177.97(16) . . . . ?
 C19 C20 C21 C22 -2.4(3) . . . . ?
 C20 C21 C22 C23 1.3(3) . . . . ?
 C21 C22 C23 C18 1.3(3) . . . . ?
 C23 C18 C19 C20 1.5(2) . . . . ?
 C24 O50 C21 C20 -163.53(18) . . . . ?
 C24 O50 C21 C22 16.9(3) . . . . ?
 C25 C17 C18 C19 -110.59(16) . . . . ?
 C25 C17 C18 C23 70.88(17) . . . . ?
 C25 C28 C29 C30 -92.4(2) . . . . ?
 C25 C28 C29 C34 86.6(2) . . . . ?
 C26 N53 C27 C28 -2.78(18) . . . . ?
 C26 C25 C28 C27 -0.08(17) . . . . ?
 C26 C25 C28 C29 179.06(15) . . . . ?
 C27 N53 C26 C25 2.71(17) . . . . ?
 C27 C28 C29 C30 86.6(2) . . . . ?
 C27 C28 C29 C34 -94.4(2) . . . . ?
 C28 C25 C26 N53 -1.62(17) . . . . ?
 C28 C29 C30 C31 175.25(16) . . . . ?
 C28 C29 C30 C36 -4.8(2) . . . . ?
 C28 C29 C34 C33 -174.51(15) . . . . ?
 C28 C29 C34 C35 7.5(2) . . . . ?
 C29 C30 C31 C32 0.5(3) . . . . ?
 C30 C29 C34 C33 4.5(2) . . . . ?
 C30 C29 C34 C35 -173.42(16) . . . . ?
 C30 C31 C32 C33 2.1(3) . . . . ?
 C31 C32 C33 C34 -1.3(3) . . . . ?
 C32 C33 C34 C29 -2.0(3) . . . . ?
 C32 C33 C34 C35 176.00(18) . . . . ?
 C34 C29 C30 C31 -3.8(2) . . . . ?
 C34 C29 C30 C36 176.20(16) . . . . ?
 C36 C30 C31 C32 -179.53(18) . . . . ?
 C37 S55 N53 C26 -77.54(14) . . . . ?
 C37 S55 N53 C27 78.25(14) . . . . ?
 C37 C38 C39 C40 0.4(3) . . . . ?
 C38 C37 C42 C41 -0.3(3) . . . . ?
 C38 C39 C40 N54 178.6(2) . . . . ?
 C38 C39 C40 C41 -1.4(4) . . . . ?
 C39 C40 C41 C42 1.5(3) . . . . ?
 C40 C41 C42 C37 -0.6(3) . . . . ?
 C42 C37 C38 C39 0.4(3) . . . . ?

_shelx_res_file
;
TITL exp_18236_auto_a.res in P2(1)/n
    exp_18236_auto.res
    created by SHELXL-2018/3 at 09:23:19 on 22-Feb-2023
REM Old TITL exp_18236_auto_a.res in P2(1)/n
REM SHELXT solution in P2(1)/n: R1 0.149, Rweak 0.006, Alpha 0.033
REM <I/s> 0.516 for 300 systematic absences, Orientation as input
REM Formula found by SHELXT: C44 N5 O5 S
CELL 1.54184 14.9717 15.0636 16.8102 90 97.488 90
ZERR 4 0.0001 0.0001 0.0001 0 0.001 0
LATT 1
SYMM 0.5-X,0.5+Y,0.5-Z
SFAC C H N O S
UNIT 168 144 16 32 4

L.S. 4
PLAN  1
TEMP -40
CONF
BOND
list 4
fmap 2
acta
MORE -1
BOND $H
REM <olex2.extras>
REM <HklSrc "%.\\exp_18236_auto.hkl">
REM </olex2.extras>

WGHT    0.060400    0.696400
FVAR       0.37133
S55   5    0.194385    0.510652    0.450437    11.00000    0.04374    0.04363 =
         0.04917    0.00609    0.01748    0.00791
O43   4    0.686026    0.030991    0.185461    11.00000    0.04370    0.04498 =
         0.05643   -0.00835    0.01094    0.00480
O44   4    0.525941    0.074847    0.643805    11.00000    0.08434    0.07467 =
         0.08140    0.04329    0.02285    0.00409
O45   4    0.285871    0.134716    0.643529    11.00000    0.18632    0.11998 =
         0.21721    0.11578    0.06291    0.03542
O46   4    0.153650    0.102455    0.582830    11.00000    0.27577    0.05981 =
         0.10705    0.00087    0.06878   -0.05480
O47   4    0.240630    0.571169    0.506199    11.00000    0.07274    0.04062 =
         0.05651   -0.00486    0.02939    0.00060
O48   4    0.104513    0.526133    0.415018    11.00000    0.04653    0.08208 =
         0.07668    0.01995    0.02086    0.01941
O49   4    0.533416    0.487377    0.380105    11.00000    0.03993    0.03354 =
         0.03450    0.00197    0.00003   -0.00467
O50   4    0.565426    0.758792    0.113632    11.00000    0.08294    0.04469 =
         0.05305    0.01052    0.02128   -0.01103
N51   3    0.502803    0.387410    0.269611    11.00000    0.03573    0.03295 =
         0.03682    0.00027    0.00499   -0.00121
N52   3    0.534281    0.418521    0.437174    11.00000    0.04133    0.03683 =
         0.03388    0.00397    0.00071   -0.00083
N53   3    0.255964    0.502614    0.375396    11.00000    0.03791    0.04759 =
         0.03870    0.00399    0.00874    0.00289
N54   3    0.216727    0.152128    0.597944    11.00000    0.17733    0.06092 =
         0.08675    0.02082    0.06106   -0.00120
C1    1    0.775070    0.002155    0.214591    11.00000    0.04809    0.05755 =
         0.06249    0.00144    0.01642    0.01550
AFIX 137
H1A   2    0.793689   -0.043070    0.179109    11.00000   -1.50000
H1B   2    0.775988   -0.022258    0.268087    11.00000   -1.50000
H1C   2    0.816071    0.052186    0.216381    11.00000   -1.50000
AFIX   0
C2    1    0.652852    0.101540    0.222731    11.00000    0.03805    0.03619 =
         0.04363    0.00011    0.01175   -0.00095
C3    1    0.573999    0.137797    0.183173    11.00000    0.04238    0.04392 =
         0.03868   -0.00377    0.00377   -0.00020
AFIX  43
H3    2    0.547272    0.112902    0.134549    11.00000   -1.20000
AFIX   0
C4    1    0.534874    0.210049    0.214934    11.00000    0.03998    0.04265 =
         0.03865    0.00050    0.00111    0.00414
AFIX  43
H4    2    0.483398    0.236153    0.186297    11.00000   -1.20000
AFIX   0
C5    1    0.570702    0.244989    0.289106    11.00000    0.03784    0.03344 =
         0.03710    0.00156    0.00535   -0.00126
C6    1    0.648352    0.207154    0.328843    11.00000    0.04124    0.04862 =
         0.04054   -0.00525    0.00017    0.00221
AFIX  43
H6    2    0.672622    0.229377    0.379314    11.00000   -1.20000
AFIX   0
C7    1    0.690975    0.137156    0.295640    11.00000    0.03680    0.05045 =
         0.04678   -0.00076    0.00195    0.00618
AFIX  43
H7    2    0.745127    0.114007    0.322175    11.00000   -1.20000
AFIX   0
C8    1    0.530860    0.326312    0.319741    11.00000    0.03348    0.03451 =
         0.03618    0.00036    0.00478   -0.00280
C9    1    0.530487    0.339696    0.407569    11.00000    0.03428    0.03677 =
         0.03559    0.00159    0.00417    0.00042
C10   1    0.463586    0.201212    0.457023    11.00000    0.07493    0.06156 =
         0.05166    0.01333   -0.00324   -0.02269
AFIX  43
H10   2    0.421384    0.200681    0.410436    11.00000   -1.20000
AFIX   0
C11   1    0.528281    0.266437    0.466368    11.00000    0.04413    0.03632 =
         0.03837    0.00236    0.01032    0.00263
C12   1    0.590173    0.264604    0.535039    11.00000    0.04802    0.04745 =
         0.05178    0.01265    0.00244   -0.00035
AFIX  43
H12   2    0.635332    0.308267    0.542707    11.00000   -1.20000
AFIX   0
C13   1    0.586680    0.199837    0.592338    11.00000    0.05366    0.06350 =
         0.05570    0.02239    0.00237    0.00616
AFIX  43
H13   2    0.629468    0.199823    0.638526    11.00000   -1.20000
AFIX   0
C14   1    0.521459    0.135290    0.582815    11.00000    0.06075    0.04868 =
         0.05678    0.01844    0.02329    0.00871
C15   1    0.459107    0.135750    0.515108    11.00000    0.08270    0.06256 =
         0.06915    0.01820    0.00957   -0.02727
AFIX  43
H15   2    0.413752    0.092251    0.507986    11.00000   -1.20000
AFIX   0
C16   1    0.460858    0.005786    0.638330    11.00000    0.13008    0.07246 =
         0.11501    0.04587    0.04766   -0.00867
AFIX 137
H16A  2    0.460111   -0.024737    0.587439    11.00000   -1.50000
H16B  2    0.401845    0.030879    0.641898    11.00000   -1.50000
H16C  2    0.476164   -0.035955    0.681914    11.00000   -1.50000
AFIX   0
C17   1    0.475656    0.469756    0.304788    11.00000    0.03536    0.03404 =
         0.03097    0.00029    0.00169   -0.00233
C18   1    0.495481    0.547642    0.252012    11.00000    0.03343    0.03549 =
         0.03660    0.00383    0.00498   -0.00028
C19   1    0.513670    0.535807    0.173620    11.00000    0.04524    0.03727 =
         0.03919    0.00141    0.00690   -0.00112
AFIX  43
H19   2    0.511204    0.478657    0.150986    11.00000   -1.20000
AFIX   0
C20   1    0.535396    0.607966    0.128843    11.00000    0.05388    0.04657 =
         0.03724    0.00473    0.01259   -0.00114
AFIX  43
H20   2    0.546645    0.599592    0.075633    11.00000   -1.20000
AFIX   0
C21   1    0.540685    0.692289    0.161767    11.00000    0.04729    0.04060 =
         0.04501    0.00895    0.01020   -0.00298
C22   1    0.520821    0.705339    0.239228    11.00000    0.05653    0.03432 =
         0.04932   -0.00009    0.01342   -0.00281
AFIX  43
H22   2    0.523094    0.762579    0.261671    11.00000   -1.20000
AFIX   0
C23   1    0.497551    0.632907    0.283212    11.00000    0.04988    0.03804 =
         0.04075    0.00093    0.01409   -0.00057
AFIX  43
H23   2    0.482870    0.641860    0.335308    11.00000   -1.20000
AFIX   0
C24   1    0.594993    0.840596    0.150598    11.00000    0.09225    0.04872 =
         0.07152    0.01090    0.01609   -0.02444
AFIX 137
H24A  2    0.616943    0.879129    0.111174    11.00000   -1.50000
H24B  2    0.643099    0.829270    0.193893    11.00000   -1.50000
H24C  2    0.545072    0.869095    0.171900    11.00000   -1.50000
AFIX   0
C25   1    0.378510    0.469532    0.319889    11.00000    0.03533    0.03161 =
         0.03324    0.00325    0.00390   -0.00135
C26   1    0.349425    0.503679    0.386939    11.00000    0.03914    0.03686 =
         0.03378    0.00213    0.00419   -0.00241
AFIX  43
H26   2    0.386106    0.524301    0.432865    11.00000   -1.20000
AFIX   0
C27   1    0.226590    0.463333    0.301270    11.00000    0.03563    0.04979 =
         0.04097    0.00465    0.00154   -0.00070
AFIX  43
H27   2    0.166360    0.452329    0.280104    11.00000   -1.20000
AFIX   0
C28   1    0.300158    0.443842    0.265166    11.00000    0.03711    0.03752 =
         0.03659    0.00289    0.00127   -0.00172
C29   1    0.300421    0.404556    0.183750    11.00000    0.03619    0.04488 =
         0.04050   -0.00499    0.00005   -0.00490
C30   1    0.293546    0.459568    0.116264    11.00000    0.04537    0.05490 =
         0.03779   -0.00280    0.00045   -0.00248
C31   1    0.300775    0.421566    0.041448    11.00000    0.06115    0.07578 =
         0.03982   -0.00479    0.00536   -0.00670
AFIX  43
H31   2    0.296717    0.457840   -0.004382    11.00000   -1.20000
AFIX   0
C32   1    0.313798    0.331419    0.034208    11.00000    0.05740    0.08065 =
         0.05091   -0.02572    0.00649   -0.00841
AFIX  43
H32   2    0.320510    0.306964   -0.016115    11.00000   -1.20000
AFIX   0
C33   1    0.316999    0.277154    0.100378    11.00000    0.05351    0.05449 =
         0.06906   -0.02403   -0.00039   -0.00644
AFIX  43
H33   2    0.324687    0.215667    0.094565    11.00000   -1.20000
AFIX   0
C34   1    0.308975    0.312218    0.176136    11.00000    0.04214    0.04596 =
         0.05545   -0.00670   -0.00209   -0.00735
C35   1    0.306601    0.251080    0.246396    11.00000    0.06389    0.04530 =
         0.07659    0.00407    0.00179   -0.00949
AFIX 137
H35A  2    0.350287    0.270684    0.290618    11.00000   -1.50000
H35B  2    0.321142    0.191210    0.231156    11.00000   -1.50000
H35C  2    0.246841    0.251857    0.262793    11.00000   -1.50000
AFIX   0
C36   1    0.278625    0.558041    0.122940    11.00000    0.06970    0.05796 =
         0.04565    0.01032    0.00249    0.00648
AFIX 137
H36A  2    0.218694    0.568802    0.136864    11.00000   -1.50000
H36B  2    0.284512    0.586196    0.071989    11.00000   -1.50000
H36C  2    0.323063    0.582532    0.164267    11.00000   -1.50000
AFIX   0
C37   1    0.201428    0.403475    0.492666    11.00000    0.04914    0.04216 =
         0.03973   -0.00026    0.01378   -0.00175
C38   1    0.128924    0.346929    0.477444    11.00000    0.06252    0.06850 =
         0.05719    0.00360    0.00497   -0.01831
AFIX  43
H38   2    0.076569    0.364831    0.444308    11.00000   -1.20000
AFIX   0
C39   1    0.134526    0.263113    0.511866    11.00000    0.10758    0.06084 =
         0.06393   -0.00675    0.02418   -0.03788
AFIX  43
H39   2    0.086338    0.222864    0.502343    11.00000   -1.20000
AFIX   0
C40   1    0.211519    0.240644    0.559750    11.00000    0.11211    0.04443 =
         0.05094    0.00370    0.03221   -0.00230
C41   1    0.284670    0.295553    0.574603    11.00000    0.08581    0.05903 =
         0.05987    0.01549    0.01174    0.01047
AFIX  43
H41   2    0.337126    0.276831    0.607145    11.00000   -1.20000
AFIX   0
C42   1    0.279446    0.378982    0.540628    11.00000    0.05980    0.04861 =
         0.05119    0.00454    0.00692   -0.00071
AFIX  43
H42   2    0.328230    0.418556    0.549973    11.00000   -1.20000
AFIX   0
HKLF 4


REM  exp_18236_auto_a.res in P2(1)/n
REM wR2 = 0.1138, GooF = S = 1.030, Restrained GooF = 1.030 for all data
REM R1 = 0.0401 for 6139 Fo > 4sig(Fo) and 0.0495 for all 7440 data
REM 501 parameters refined using 0 restraints

END

WGHT      0.0604      0.6968

REM Highest difference peak  0.251,  deepest hole -0.379,  1-sigma level  0.038
Q1    1   0.2381  0.0982  0.5895  11.00000  0.05    0.25
;
_shelx_res_checksum                86660
_shelx_hkl_file
;
   0   0  -1    0.91    0.15
   0   0  -1    0.36    0.16
   0   0  -2   13.25    0.90
   0   0  -2   11.38    0.68
   0   0  -3    0.26    0.49
   0   0  -3    0.32    0.32
   0   0  -4   53.54    2.51
   0   0  -4   51.60    1.97
   0   0  -5   -0.24    0.79
   0   0  -5    0.31    0.43
   0   0  -6    4.99    0.85
   0   0  -6    5.32    1.18
   0   0  -7    0.73    0.88
   0   0  -7    0.03    0.48
   0   0  -8   40.66    3.35
   0   0  -8   40.45    2.45
   0   0  -9    0.50    0.60
   0   0  -9    0.12    1.08
   0   0 -10   72.78    5.18
   0   0 -11    0.85    1.16
   0   0 -12  119.08    7.59
   0   0 -12  113.64    3.51
   0   0 -13    0.18    0.58
   0   0 -14  184.33    4.84
   0   0 -15    0.20    0.73
   0   0 -16   37.21    2.28
   0   0 -17   -0.28    0.55
   0   0 -17    0.29    0.73
   0   0 -18   22.47    1.35
   0   0 -18   24.01    1.64
   0   0 -19   -0.48    0.57
   0   0 -20    4.23    0.62
   0  -1   0    0.59    0.18
   0   1  -1 1160.07    7.09
   0  -1  -2  286.50    3.88
   0  -1  -2  283.17    4.36
   0   1  -2  277.14    4.42
   0   1  -3   97.72    1.50
   0  -1  -3   97.53    2.88
   0  -1  -3   93.76    2.77
   0   1  -3  100.06    3.16
   0  -1  -4 1448.10   12.58
   0  -1  -4 1452.11   12.14
   0   1  -4 1447.27   13.55
   0   1  -4 1457.19    7.54
   0   1  -5 1947.61   17.55
   0  -1  -5 1919.04   16.32
   0  -1  -5 1920.58   15.33
   0   1  -5 1887.98   10.25
   0   1  -6   88.76    4.23
   0  -1  -6   87.69    3.62
   0   1  -6   82.38    2.43
   0  -1  -6   87.75    3.93
   0   1  -7 1403.18   10.88
   0   1  -7 1434.13   18.23
   0  -1  -7 1423.79   15.20
   0  -1  -8   44.30    2.87
   0   1  -8   48.01    3.77
   0  -1  -8   47.24    3.53
   0  -1  -9  142.31    6.53
   0  -1  -9  130.33    5.18
   0   1  -9  138.94    6.76
   0  -1 -10   59.14    4.59
   0   1 -10   61.31    4.91
   0  -1 -10   57.57    3.64
   0  -1  10   55.45    3.80
   0   1 -11   36.86    4.10
   0  -1 -11   32.89    3.77
   0  -1 -12    0.34    1.07
   0  -1 -12   -0.17    0.63
   0   1 -12    0.17    0.59
   0  -1 -13   17.82    3.27
   0  -1 -13   20.93    1.66
   0   1 -13   22.60    1.72
   0  -1 -14    3.01    0.93
   0   1 -14    1.80    0.74
   0   1 -15   11.21    1.36
   0  -1 -15   12.58    1.46
   0  -1 -16    3.03    0.94
   0   1 -16    3.03    0.93
   0   1 -16    2.79    0.70
   0  -1 -17   55.65    2.38
   0  -1 -17   62.29    2.78
   0   1 -17   59.60    2.69
   0  -1 -18    5.06    0.79
   0  -1 -18    5.81    0.99
   0   1 -18    5.69    0.90
   0  -1 -19    2.67    0.51
   0   1 -19    2.17    0.61
   0  -1 -20    0.52    0.44
   0   1 -20    0.23    0.42
   0  -2   0 1080.73    7.74
   0  -2   1  362.37    3.66
   0   2  -2  288.89    5.08
   0  -2  -3 2642.21   14.61
   0   2  -3 2626.58   17.31
   0  -2   3 2633.79    9.59
   0   2  -4  891.69   11.43
   0  -2  -4  898.11    9.77
   0  -2  -4  903.81   10.85
   0  -2   5    1.04    0.46
   0  -2  -5    1.96    0.88
   0  -2  -5    1.31    0.67
   0   2  -5    2.14    0.99
   0  -2  -6   36.92    2.61
   0  -2   6   36.68    2.01
   0   2  -6   33.81    2.81
   0  -2  -6   37.12    2.58
   0   2  -7    0.95    1.09
   0  -2   7    0.20    0.52
   0  -2  -7    0.20    0.71
   0  -2  -7    0.09    0.73
   0  -2   8    9.05    1.28
   0   2  -8    7.25    1.85
   0  -2  -8    8.06    1.48
   0  -2  -8   10.04    1.71
   0   2  -9    1.32    1.12
   0  -2  -9    0.08    1.00
   0  -2  -9    0.98    0.84
   0  -2   9    0.19    0.58
   0  -2 -10    0.68    0.96
   0   2 -10    0.68    1.24
   0  -2 -10    0.75    0.74
   0  -2 -11   -0.76    0.99
   0  -2 -12  156.38    8.37
   0  -2 -12  153.55    4.13
   0   2 -12  151.74    4.03
   0  -2 -13  148.78    8.62
   0   2 -13  148.51    4.15
   0  -2 -13  146.71    4.21
   0   2 -14    0.46    0.68
   0  -2 -14    1.06    0.73
   0  -2 -15   19.16    1.71
   0   2 -15   17.70    1.60
   0  -2 -16  247.01    5.60
   0   2 -16  238.04    5.40
   0  -2 -17   11.25    1.17
   0   2 -17   11.38    1.28
   0  -2 -17   11.91    1.38
   0  -2 -18    8.10    0.95
   0   2 -18    9.61    1.09
   0  -2 -18    8.58    1.11
   0  -2 -19   -0.05    0.39
   0   2 -19   -0.13    0.51
   0  -2 -19    0.38    0.54
   0  -2 -20   -0.21    0.49
   0   2 -20   -0.53    0.42
   0  -3   0   -0.10    0.43
   0  -3  -1 3301.28   18.34
   0  -3   1 3273.09   14.75
   0  -3   2  256.23    3.31
   0  -3  -3  317.77    5.47
   0  -3  -4   10.04    1.42
   0  -3  -4   10.40    1.18
   0  -3   4    9.75    0.58
   0  -3  -5   67.10    3.10
   0  -3  -5   70.95    3.66
   0  -3   5   64.75    1.86
   0   3  -5   63.19    3.60
   0  -3  -6   11.94    1.55
   0  -3   6   11.44    0.98
   0  -3  -6   11.59    1.70
   0   3  -6   11.91    1.86
   0  -3  -7  281.76    8.16
   0  -3  -7  275.38    7.50
   0   3  -7  280.57    8.81
   0  -3   7  283.61    5.32
   0  -3  -8   45.58    3.36
   0   3  -8   42.51    3.80
   0  -3  -8   44.24    3.45
   0  -3  -9   20.76    2.56
   0  -3  -9   21.60    2.58
   0  -3 -10    0.24    0.74
   0  -3 -10    0.63    0.92
   0  -3 -11    3.67    1.45
   0  -3 -11    3.26    1.36
   0  -3 -11    1.73    0.62
   0  -3 -12    1.87    1.35
   0   3 -12    3.24    0.82
   0  -3 -12    2.27    0.71
   0   3 -13  117.91    3.70
   0  -3 -13  120.19    3.82
   0   3  14    1.19    1.35
   0  -3 -14    2.65    0.93
   0   3 -14    0.42    0.66
   0  -3 -15    0.43    0.75
   0   3 -15    1.77    0.70
   0   3 -16   23.19    1.74
   0  -3 -16   23.02    1.83
   0   3 -17   16.85    1.44
   0  -3 -17   17.42    1.53
   0  -3 -18   41.45    1.97
   0  -3 -18   44.79    2.14
   0   3 -18   41.40    1.96
   0  -3 -19    4.25    0.65
   0   3 -19    2.38    0.53
   0  -3 -19    3.60    0.68
   0  -3 -20    3.25    0.43
   0   3 -20    4.14    0.49
   0  -3 -20    4.24    0.58
   0  -4   0 2279.91   16.00
   0  -4   1  157.10    3.84
   0  -4  -1  156.15    4.55
   0  -4  -2   44.92    2.65
   0  -4   2   43.63    1.79
   0  -4  -3  508.78    9.30
   0  -4   3  486.38    4.62
   0  -4  -4  175.68    5.86
   0  -4  -4  179.85    4.66
   0  -4  -5   90.13    3.66
   0  -4  -5   91.55    4.56
   0  -4  -6  221.74    7.45
   0  -4  -6  203.32    5.94
   0  -4  -7   81.41    4.13
   0  -4  -7   82.18    4.78
   0  -4  -8    7.44    1.68
   0  -4  -8    5.90    1.43
   0  -4  -9   13.87    2.21
   0  -4  -9   15.65    2.19
   0  -4 -10    5.38    1.59
   0  -4 -10    5.40    1.47
   0  -4 -11   -0.29    0.84
   0  -4 -11    1.38    1.30
   0  -4 -11    0.65    0.56
   0   4 -11    0.76    0.46
   0  -4 -12  264.41   10.56
   0  -4 -12  275.00    5.52
   0   4 -12  265.73    5.27
   0  -4 -13   67.90    2.90
   0   4 -13   64.86    2.74
   0  -4 -14  150.26    4.33
   0   4 -14  140.61    4.06
   0  -4 -15    3.74    0.93
   0   4 -15    3.99    0.86
   0   4 -16   54.61    2.50
   0  -4 -16   57.90    2.70
   0  -4 -17    0.98    0.67
   0   4 -17   -0.07    0.60
   0  -4 -18   17.48    1.33
   0   4 -18   16.83    1.22
   0  -4 -18   20.49    1.43
   0  -4 -19    5.56    0.72
   0   4 -19    4.16    0.56
   0  -4 -19    5.36    0.75
   0  -4 -20    4.03    0.48
   0  -4 -20    3.59    0.49
   0  -5   0    0.34    0.61
   0  -5   1 1045.02   11.26
   0  -5  -1 1094.54   13.31
   0  -5  -2   69.41    3.63
   0  -5   2   68.64    2.61
   0  -5  -3  430.56    9.45
   0  -5   3  418.45    5.53
   0  -5  -4  296.01    8.31
   0  -5  -4  294.69    6.28
   0  -5  -5  492.50   11.35
   0  -5  -5  497.40    8.68
   0  -5  -6   22.94    2.06
   0  -5  -6   20.58    2.54
   0  -5  -7   50.09    4.05
   0  -5  -7   49.32    3.25
   0  -5  -8   43.30    3.89
   0  -5  -8   45.95    3.35
   0  -5  -9    2.24    1.25
   0  -5  -9    1.93    0.99
   0  -5 -10   10.52    2.27
   0  -5 -11   12.26    2.44
   0  -5 -11   11.03    1.06
   0   5 -11   10.94    1.12
   0  -5 -11   12.63    1.23
   0  -5 -12   44.04    4.61
   0   5 -12   40.14    2.05
   0  -5 -12   46.89    2.35
   0   5 -13  297.89    5.69
   0  -5 -13  302.00    5.98
   0  -5 -14    0.53    0.68
   0   5 -14    1.40    0.69
   0  -5 -15   84.87    3.24
   0   5 -15   85.11    3.04
   0  -5 -16    0.07    0.66
   0   5 -16   -1.35    0.70
   0  -5 -17    2.24    0.76
   0  -5 -17    2.79    0.78
   0   5 -17    1.20    0.48
   0  -5 -18    9.97    1.03
   0   5 -18    8.82    0.82
   0  -5 -18   10.81    1.03
   0  -5 -19    2.08    0.52
   0  -5 -19    1.59    0.46
   0  -6   0   52.28    3.05
   0  -6   1   79.72    3.47
   0  -6  -1   83.86    4.10
   0  -6  -2  110.10    4.98
   0  -6   2  103.81    3.65
   0  -6  -3  173.01    6.57
   0  -6   3  172.49    4.16
   0  -6  -4 1297.71   18.78
   0  -6  -4 1288.52   13.86
   0  -6  -5  363.25   10.44
   0  -6  -5  365.72    7.80
   0  -6  -6   48.79    4.06
   0  -6  -6   44.75    2.94
   0  -6  -7    2.56    0.87
   0  -6  -7    3.59    1.49
   0  -6  -8  270.40   10.23
   0  -6  -9    8.79    2.08
   0  -6 -10    4.88    0.79
   0  -6 -10    5.37    0.81
   0  -6 -11  236.64   10.85
   0  -6 -11  233.67    4.76
   0  -6 -11  231.23    4.88
   0  -6 -12   11.76    2.60
   0  -6 -12   15.84    1.34
   0  -6 -12   15.89    1.42
   0  -6 -13   67.02    2.58
   0  -6 -13   68.86    2.87
   0  -6 -14   62.52    2.75
   0   6 -14   62.10    2.53
   0  -6 -15   10.66    1.24
   0   6 -15    8.51    1.01
   0  -6 -16    2.61    0.75
   0  -6 -17    1.16    0.67
   0  -6 -17    1.34    0.60
   0  -6 -18    0.17    0.49
   0  -6 -18    0.12    0.40
   0  -6 -19    1.10    0.44
   0  -6 -19    0.85    0.34
   0  -7   0   -0.09    0.83
   0  -7  -1  482.98   10.55
   0  -7   1  493.64    9.42
   0  -7   2   48.03    2.81
   0  -7  -2   46.08    3.56
   0  -7   3  981.76   11.24
   0  -7  -3  992.29   16.82
   0  -7  -4  292.57    9.57
   0  -7  -4  290.19    6.90
   0  -7  -5  120.19    6.46
   0  -7  -6   89.16    5.75
   0  -7  -7    6.82    1.88
   0  -7  -8   44.96    4.53
   0  -7  -9   82.32    6.26
   0  -7  -9   82.54    2.85
   0  -7 -10   52.97    5.28
   0  -7 -10   52.20    2.35
   0  -7 -11   47.17    5.14
   0  -7 -11   47.68    2.29
   0  -7 -11   45.21    2.21
   0  -7 -12    9.27    2.49
   0  -7 -12    9.41    1.13
   0  -7 -12   10.43    1.18
   0  -7 -13  158.88    4.05
   0  -7 -13  160.30    4.24
   0  -7 -14    5.29    0.94
   0  -7 -14    6.04    0.86
   0  -7 -15   35.53    1.95
   0  -7 -16    0.51    0.51
   0  -7 -17   22.11    1.47
   0  -7 -17   23.00    1.36
   0  -7 -18    3.11    0.64
   0  -7 -18    2.27    0.48
   0  -7 -19    0.97    0.37
   0  -8   0 1173.52   16.86
   0  -8  -1   74.06    4.50
   0  -8   1   77.46    4.14
   0  -8  -2   59.49    4.20
   0  -8   2   62.55    3.52
   0  -8  -3   33.30    3.35
   0  -8  -4    2.88    1.37
   0  -8  -5  103.93    6.36
   0  -8  -6  156.50    8.11
   0  -8  -7    4.66    1.82
   0   8  -8   14.20    1.32
   0  -8  -8   16.46    3.02
   0  -8  -8   15.73    1.36
   0  -8  -9   20.09    3.48
   0  -8  -9   17.45    1.43
   0  -8 -10   14.72    3.09
   0  -8 -10   16.04    1.42
   0  -8 -11   45.49    5.23
   0  -8 -11   45.43    2.31
   0  -8 -12  332.76    6.03
   0  -8 -13    0.59    0.58
   0  -8 -13    1.35    0.67
   0  -8 -14    0.12    0.54
   0  -8 -14    0.69    0.52
   0  -8 -15   20.26    1.39
   0  -8 -16   -0.12    0.60
   0  -8 -16    0.19    0.40
   0  -8 -17    0.02    0.50
   0  -8 -18    5.90    0.68
   0  -9   0   -0.14    0.75
   0  -9  -1  213.30    8.15
   0  -9   1  212.14    7.44
   0  -9  -2    6.73    1.72
   0  -9  -3   39.41    3.96
   0  -9  -4  338.76   11.71
   0  -9  -5    7.71    2.20
   0   9  -6   26.91    1.69
   0  -9  -6   27.68    3.81
   0  -9  -6   28.05    1.71
   0  -9  -7    0.01    1.54
   0   9  -7    2.01    0.71
   0  -9  -7    1.11    0.63
   0   9  -8  107.66    3.55
   0  -9  -8  106.47    7.67
   0  -9  -8  107.27    3.44
   0  -9  -9   28.02    4.19
   0  -9  -9   29.14    1.89
   0  -9 -10    1.95    1.47
   0  -9 -10    1.06    0.73
   0  -9 -11  259.55    5.46
   0  -9 -12   30.21    1.93
   0  -9 -13   65.89    2.67
   0  -9 -14    5.02    0.84
   0  -9 -15    1.70    0.68
   0  -9 -15    1.68    0.51
   0  -9 -16   10.58    1.02
   0  -9 -17    6.66    0.76
   0  -9 -18    7.36    0.63
   0 -10   0   30.48    3.28
   0 -10  -1  142.42    7.17
   0 -10  -2   38.51    3.99
   0  10  -3    6.32    0.95
   0 -10  -3    5.25    1.90
   0  10  -4   48.14    2.28
   0 -10  -4   48.88    2.19
   0 -10  -4   50.28    4.85
   0  10  -5  116.63    3.56
   0 -10  -5  116.91    3.46
   0 -10  -5  119.13    7.71
   0  10  -6   27.60    1.82
   0 -10  -6   27.71    1.80
   0 -10  -6   27.61    4.03
   0  10  -7  287.34    5.82
   0 -10  -7  290.01    5.67
   0 -10  -7  282.19   12.64
   0  10  -8   19.73    1.65
   0 -10  -8   16.53    3.33
   0 -10  -8   18.82    1.59
   0 -10  -9   -0.33    1.34
   0 -10  -9    0.35    0.72
   0 -10 -10   47.43    2.46
   0 -10 -11    9.14    1.22
   0 -10 -12   13.95    1.38
   0 -10 -13   -0.15    0.55
   0 -10 -14   10.43    1.08
   0 -10 -14   12.23    1.12
   0 -10 -15    1.92    0.61
   0 -10 -15    1.44    0.45
   0 -10 -16    1.31    0.49
   0 -10 -17    4.60    0.56
   0  11   0   -0.32    0.63
   0  11   1   46.06    2.24
   0  11  -1   45.13    2.25
   0 -11  -1   42.93    1.98
   0 -11  -1   50.26    4.63
   0  11  -2   81.31    3.01
   0  11   2   79.38    2.91
   0 -11  -2   79.01    2.75
   0 -11  -2   84.62    6.17
   0  11   3   18.97    1.47
   0  11  -3   19.30    1.55
   0 -11  -3   19.51    1.49
   0 -11  -3   23.65    3.52
   0  11  -4  144.39    4.06
   0 -11  -4  144.84    3.87
   0 -11  -4  139.13    8.47
   0  11  -5  176.07    4.56
   0 -11  -5  171.36    4.34
   0 -11  -5  180.78    9.97
   0  11  -6   21.96    1.75
   0 -11  -6   18.52    3.39
   0 -11  -6   22.60    1.74
   0 -11  -7    0.64    1.15
   0  11  -7    0.05    0.67
   0 -11  -7    0.48    0.69
   0  11  -8   60.94    2.84
   0 -11  -8   62.71    6.42
   0 -11  -8   59.90    2.74
   0 -11  -9   50.47    2.55
   0 -11 -10   -0.15    0.80
   0 -11 -11    7.05    0.93
   0 -11 -11    7.80    1.13
   0 -11 -12   -0.21    0.52
   0 -11 -12    0.46    0.61
   0 -11 -13   -0.17    0.45
   0 -11 -13    0.80    0.58
   0 -11 -14    0.50    0.44
   0 -11 -14    0.76    0.48
   0 -11 -15   15.31    1.02
   0 -11 -15   13.61    0.93
   0 -11 -16    2.02    0.40
   0  12   0   21.40    1.64
   0  12  -1    0.61    0.68
   0  12   1    0.47    0.58
   0 -12  -1    0.82    0.57
   0  12   2  315.26    5.96
   0  12  -2  318.84    6.12
   0 -12  -2  314.55    5.60
   0 -12  -2  319.53   12.49
   0  12  -3  195.79    4.85
   0  12   3  192.98    4.68
   0 -12  -3  185.91    4.43
   0 -12  -3  195.03   10.14
   0  12  -4   26.26    1.90
   0  12   4   24.78    1.74
   0 -12  -4   23.94    1.71
   0 -12  -4   30.59    4.30
   0  12  -5   66.39    2.95
   0  12   5   65.90    2.75
   0 -12  -5   62.21    6.15
   0 -12  -5   64.67    2.78
   0 -12  -6    1.01    1.05
   0  12  -6   -0.40    0.75
   0  12   6    0.22    0.57
   0 -12  -6   -0.49    0.79
   0  12  -7    0.74    0.72
   0  12   7    0.53    0.58
   0 -12  -7    0.24    0.78
   0  12  -8   21.82    1.83
   0 -12  -8   21.03    1.72
   0 -12  -9   55.95    2.65
   0 -12 -10   16.80    1.54
   0 -12 -11    4.80    0.96
   0 -12 -12   32.87    1.86
   0 -12 -13    1.05    0.55
   0 -12 -14    2.04    0.54
   0 -12 -15    2.01    0.40
   0  13   0   -0.59    0.76
   0  13  -1  207.16    5.03
   0  13   1  214.18    5.05
   0 -13  -1  207.34    4.50
   0  13  -2   18.14    1.66
   0  13   2   15.41    1.49
   0 -13  -2   15.61    1.37
   0  13   3   22.11    1.66
   0  13  -3   21.18    1.80
   0 -13  -3   22.95    1.64
   0  13   4   21.61    1.65
   0  13  -4   22.52    1.80
   0 -13  -4   20.05    1.62
   0  13  -5   34.82    2.22
   0  13   5   32.66    1.99
   0 -13  -5   34.69    2.10
   0  13  -6   57.03    2.79
   0  13   6   56.28    2.47
   0 -13  -6   56.89    2.65
   0  13   7   41.88    2.08
   0  13  -7   39.68    2.35
   0 -13  -7   41.50    2.31
   0 -13  -8   35.46    2.13
   0 -13  -9    0.14    0.77
   0 -13 -10   -0.27    0.73
   0 -13 -11    2.15    0.75
   0 -13 -12   15.85    1.24
   0 -13 -13    4.47    0.69
   0 -13 -14    0.01    0.32
   0  14   0    0.70    0.73
   0  14   1   83.90    3.21
   0  14  -1   85.26    3.26
   0  14  -2  102.21    3.59
   0  14   2  105.46    3.52
   0 -14  -2  105.72    3.27
   0  14  -3    6.54    1.16
   0  14   3    8.27    1.11
   0 -14  -3    8.10    1.03
   0  14   4    5.02    0.90
   0  14  -4    4.75    1.05
   0 -14  -4    3.54    0.83
   0  14  -5   22.82    1.82
   0  14   5   23.74    1.69
   0 -14  -5   21.04    1.64
   0  14   6   10.36    1.12
   0  14  -6    9.09    1.32
   0 -14  -6    8.78    1.19
   0  14  -7    2.08    0.89
   0 -14  -7    1.95    0.85
   0 -14  -8   13.08    1.33
   0 -14  -9    1.69    0.70
   0 -14 -10    6.01    0.95
   0 -14 -11   -0.15    0.55
   0 -14 -12    9.57    0.89
   0 -14 -13   10.65    0.80
   0  15   0    0.42    0.72
   0  15   1    3.88    0.89
   0  15  -1    5.28    1.03
   0  15  -2   24.54    1.81
   0  15   2   22.32    1.67
   0 -15  -2   23.97    1.52
   0  15  -3    9.63    1.24
   0  15   3    8.89    1.10
   0 -15  -3    8.67    1.05
   0  15  -4    3.38    0.93
   0  15   4    3.08    0.73
   0 -15  -4    3.52    0.77
   0  15   5   32.24    1.76
   0  15  -5   33.77    2.06
   0 -15  -5   33.39    1.86
   0  15  -6    8.27    1.17
   0  15   6    7.32    0.86
   0 -15  -6    8.49    1.05
   0 -15  -7    6.75    0.98
   0 -15  -8    4.90    0.87
   0 -15  -9    1.74    0.64
   0 -15 -10    2.46    0.62
   0 -15 -11    9.89    0.87
   0 -15 -12    2.31    0.44
   0  16   0    4.08    0.83
   0  16  -1   36.55    2.01
   0  16   1   37.03    1.94
   0  16   2    2.51    0.67
   0  16  -2    3.77    0.82
   0  16  -3    1.08    0.73
   0  16   3    0.63    0.51
   0 -16  -3    0.52    0.47
   0  16  -4    1.11    0.69
   0  16   4    1.31    0.52
   0 -16  -4    1.20    0.55
   0  16   5   18.88    1.20
   0  16  -5   20.51    1.52
   0 -16  -5   19.68    1.31
   0 -16  -6   14.80    1.16
   0 -16  -7    9.53    0.94
   0 -16  -8   30.37    1.49
   0 -16  -9    4.94    0.66
   0 -16 -10   21.45    1.09
   0  17   0    0.27    0.49
   0  17  -1   13.84    1.14
   0  17   1   13.85    1.11
   0  17  -2    8.43    0.96
   0  17   2    8.80    0.87
   0  17  -3    1.51    0.60
   0  17   3    0.98    0.45
   0  17   4    1.66    0.45
   0 -17  -4    1.10    0.38
   0 -17  -5   -0.03    0.34
   0 -17  -6   10.65    0.80
   0 -17  -7    0.38    0.33
   0 -17  -8   12.09    0.77
   0  18   0    6.82    0.68
   0  18   1    3.61    0.52
   0  18   2    3.39    0.46
   1   0 -20   -0.88    0.51
   1   0 -19   21.39    1.42
   1   0 -18   -0.07    0.42
   1   0 -18   -0.21    0.64
   1   0 -17   28.25    1.93
   1   0 -16   -0.07    0.78
   1   0 -15  207.24    5.19
   1   0 -14    0.10    0.67
   1   0 -13    0.60    0.59
  -1   0  12    1.33    1.28
   1   0 -12   -0.03    0.60
  -1   0  11    4.71    1.54
   1   0 -11    2.21    1.31
  -1   0  10   -0.35    0.85
   1   0 -10    0.81    1.08
   1   0  -9  542.86    9.38
   1   0  -9  548.14   12.68
   1   0  -8    0.61    0.99
   1   0  -8    0.44    0.60
   1   0  -7  314.72    8.13
   1   0  -7  307.18    6.44
   1   0  -6    0.05    0.44
   1   0  -6    0.77    0.83
   1   0  -5  328.54    6.77
   1   0  -4    0.28    0.58
   1   0  -3  321.75    5.10
   1   0  -2    0.19    0.32
  -1   0   1  348.28    3.91
  -1   0   0    0.05    0.16
  -1   0  -1  408.71    4.51
  -1   0  -1  399.04    3.97
  -1   0  -2    0.40    0.35
  -1   0  -2    0.35    0.41
  -1   0  -3  486.78    7.01
  -1   0  -3  487.91    5.58
  -1   0  -4    0.44    0.43
  -1   0  -4    0.05    0.68
  -1   0  -5  264.29    5.06
  -1   0  -5  274.06    6.65
  -1   0  -6   -0.04    0.53
  -1   0  -6    0.45    0.92
  -1   0  -7   85.89    4.59
  -1   0  -7   84.25    3.37
  -1   0  -8    0.29    0.45
  -1   0  -8    0.72    1.14
  -1   0  -9  163.32    7.38
  -1   0 -10   -0.76    1.38
  -1   0 -11  126.74    7.51
  -1   0 -12    0.06    1.15
  -1   0 -12    0.35    0.54
  -1   0 -13    5.08    2.04
  -1   0 -13    5.29    0.96
  -1   0 -14   -0.22    0.76
  -1   0 -15  190.41    4.99
  -1   0 -16   -0.66    0.63
  -1   0 -16    0.07    0.71
  -1   0 -17    4.09    0.73
  -1   0 -17    5.45    1.05
  -1   0 -18   -0.12    0.38
  -1   0 -18    0.21    0.62
  -1   0 -19    0.17    0.52
  -1   0 -20   -1.03    0.51
   1  -1 -20    6.92    0.76
   1   1 -20    6.21    0.69
   1  -1 -19    0.94    0.43
   1  -1 -19    0.88    0.58
   1   1 -19    0.13    0.49
   1  -1 -18    0.25    0.45
   1  -1 -18    0.43    0.62
   1   1 -18    0.65    0.59
   1  -1 -17    8.31    1.19
   1   1 -17   10.11    1.25
   1   1 -16   20.88    1.73
   1  -1 -16   23.64    1.84
   1  -1 -15   57.02    2.81
   1   1 -15   57.26    2.75
   1   1 -14  108.29    3.69
   1  -1 -14  105.94    3.69
  -1   1  13   70.34    5.64
   1   1 -13   67.84    2.82
   1  -1 -13   69.88    2.91
  -1   1  12   38.49    4.01
   1   1 -12   37.85    2.05
   1  -1 -12   40.14    2.13
  -1  -1  11   46.33    3.79
   1  -1 -11   48.31    4.37
   1  -1 -10   -0.04    0.85
  -1  -1  10   -0.37    0.79
   1  -1 -10    0.35    0.64
   1  -1  -9  424.75    9.53
   1   1  -9  453.86   11.96
   1  -1  -9  456.14   11.32
  -1  -1   9  448.95   10.24
   1  -1  -8    2.67    0.97
   1   1  -8    1.29    1.04
   1  -1  -8    2.65    0.93
  -1  -1   8    2.53    0.88
   1   1  -8    2.95    0.62
   1   1  -7  593.39    7.67
   1   1  -7  631.83   11.88
   1  -1  -7  624.87   11.03
   1  -1  -7  604.56   10.25
  -1  -1   7  632.16   10.31
   1   1  -6  302.18    5.12
   1   1  -6  311.10    7.69
   1  -1  -6  306.84    7.00
   1  -1  -6  300.30    6.85
   1  -1  -5  743.55    9.70
   1   1  -5  717.57   10.55
  -1  -1   5  728.30    9.15
   1  -1  -4  490.04    6.89
  -1  -1   4  507.53    6.77
   1   1  -4  491.48    7.89
  -1  -1   3 1744.10   11.09
   1  -1  -3 1708.26   10.59
   1  -1  -2  376.77    3.76
  -1  -1   2  364.43    4.39
  -1  -1   1   92.32    1.98
  -1  -1   1   92.85    1.91
  -1   1   0  721.95    3.80
  -1   1   0  707.76    4.86
  -1   1  -1  234.90    2.29
  -1   1  -1  229.87    3.32
  -1  -1  -2 1921.36   12.40
  -1   1  -2 1899.56   12.03
  -1  -1  -2 1928.78   11.69
  -1   1  -2 1886.73    8.11
  -1  -1  -3   46.88    2.23
  -1  -1  -3   44.47    2.01
  -1   1  -3   48.31    2.31
  -1   1  -3   42.97    1.34
  -1  -1  -4  337.48    6.63
  -1  -1  -4  333.55    5.90
  -1   1  -4  337.09    6.80
  -1   1  -4  324.17    4.13
  -1   1  -5  211.17    6.02
  -1  -1  -5  209.04    5.75
  -1  -1  -5  206.40    5.06
  -1   1  -5  197.33    3.58
  -1  -1  -6  199.54    5.47
  -1   1  -6  203.09    6.53
  -1  -1  -6  205.88    6.35
  -1   1  -6  192.67    3.89
  -1  -1  -7  161.20    5.23
  -1   1  -7  161.71    6.39
  -1  -1  -7  160.56    6.14
  -1   1  -7  154.93    3.75
  -1  -1  -8   55.50    3.99
  -1   1  -8   50.23    3.94
  -1  -1  -8   53.09    3.23
  -1  -1  -9  217.49    6.79
  -1  -1  -9  219.64    8.40
  -1   1  -9  225.71    8.79
  -1  -1 -10    0.23    1.10
  -1   1 -10   -0.16    1.24
  -1   1 -11    7.50    2.15
  -1  -1 -11    7.32    2.02
  -1   1 -12   10.88    2.57
  -1  -1 -12   10.36    2.48
  -1   1 -12   10.44    1.20
  -1  -1 -12   11.11    1.24
  -1  -1 -13   17.91    3.24
  -1   1 -13   16.86    3.29
  -1   1 -13   16.59    1.51
  -1  -1 -13   17.32    1.55
  -1  -1 -14   30.46    4.26
  -1  -1 -14   36.16    2.24
  -1   1 -14   32.82    2.13
  -1   1 -15    2.67    0.92
  -1  -1 -15    1.58    0.78
  -1   1 -15    2.90    0.74
  -1  -1 -16   47.53    2.31
  -1   1 -16   47.20    2.15
  -1   1 -16   51.26    2.59
  -1  -1 -16   50.28    2.60
  -1  -1 -17    0.58    0.52
  -1  -1 -17    0.92    0.78
  -1   1 -17    0.84    0.76
  -1  -1 -18    7.23    0.88
  -1   1 -18    8.59    1.08
  -1  -1 -18    8.11    1.09
  -1  -1 -19   -0.11    0.35
  -1  -1 -19   -1.31    0.69
  -1   1 -19   -0.18    0.57
  -1  -1 -20   11.05    0.86
  -1   1 -20   10.44    0.82
   1  -2 -20    0.61    0.31
   1   2 -20   -0.22    0.41
   1  -2 -20    0.47    0.43
   1  -2 -19    6.80    0.75
   1  -2 -19    7.34    0.94
   1   2 -19    5.41    0.77
   1  -2 -18   39.36    1.90
   1  -2 -18   42.90    2.17
   1   2 -18   42.33    2.09
   1  -2 -17   19.62    1.65
   1   2 -17   18.40    1.54
   1   2 -16   -0.55    0.78
   1  -2 -16    0.24    0.75
   1   2 -15   18.13    1.60
   1  -2 -15   16.34    1.63
   1  -2 -14   74.15    3.14
   1   2 -14   74.67    3.04
  -1   2  13   56.49    5.31
   1   2 -13   55.92    2.76
   1  -2 -13   54.65    2.61
  -1   2  12    4.87    1.76
   1  -2 -12    3.35    1.48
   1   2 -12    4.88    0.88
   1  -2 -12    4.38    0.87
   1  -2 -11    9.80    2.13
   1  -2 -11    8.47    1.62
   1  -2 -10   39.72    3.32
   1  -2 -10   39.16    3.55
  -1  -2   9  437.98    9.64
   1  -2  -9  424.76   10.69
   1  -2  -9  421.71   10.41
   1  -2  -8   70.51    4.03
  -1  -2   8   74.54    3.69
   1  -2  -8   70.22    4.08
   1  -2  -7  421.17    8.92
  -1  -2   7  423.67    8.10
   1  -2  -7  408.40    9.15
   1  -2  -6  397.42    8.58
  -1  -2   6  405.49    7.14
   1  -2  -6  399.30    7.74
   1  -2  -5   44.16    2.35
  -1  -2   5   45.85    2.20
   1  -2  -5   43.04    2.71
   1  -2  -4 2016.74   13.43
  -1  -2   4 2047.20   12.74
  -1  -2   3  148.11    3.12
   1  -2  -3  152.74    2.99
  -1  -2   2 3405.84   13.36
  -1  -2   2 3391.54   12.27
  -1  -2   1  787.23    6.31
  -1  -2   1  754.14    6.36
  -1  -2   0 1397.24    9.53
  -1   2  -1 1018.70    7.85
  -1   2  -1 1003.69    4.56
  -1   2  -2  216.56    4.38
  -1   2  -3 5709.09   25.79
  -1  -2  -3 5681.27   25.19
  -1  -2  -4  342.50    6.77
  -1  -2  -4  339.17    6.69
  -1   2  -4  342.43    7.17
  -1   2  -5   66.27    3.55
  -1  -2  -5   67.00    3.33
  -1  -2  -5   64.95    3.19
  -1  -2  -6  134.91    4.90
  -1   2  -6  135.45    5.54
  -1  -2  -6  137.47    5.18
  -1   2  -7  200.31    7.32
  -1  -2  -7  199.06    6.33
  -1  -2  -7  206.17    6.87
  -1  -2  -8  500.58   11.59
  -1   2  -8  499.36   12.38
  -1  -2  -8  493.67   10.60
  -1   2  -9  245.29    9.37
  -1  -2  -9  225.89    7.59
  -1  -2  -9  230.78    8.55
  -1  -2 -10    5.16    1.38
  -1   2 -10    4.54    1.83
  -1  -2 -10    5.10    1.63
  -1   2 -11   36.59    4.26
  -1  -2 -11   35.13    3.91
  -1  -2 -11   39.02    2.02
  -1   2 -12   60.81    5.80
  -1  -2 -12   63.20    5.54
  -1  -2 -12   62.97    2.67
  -1   2 -12   60.11    2.61
  -1  -2 -13  116.27    7.84
  -1   2 -13  104.39    3.55
  -1  -2 -13  106.79    3.60
  -1  -2 -14    4.00    0.96
  -1   2 -14    4.78    1.02
  -1  -2 -15  182.33    4.89
  -1   2 -15  178.72    4.77
  -1  -2 -16    0.62    0.84
  -1  -2 -16    0.07    0.64
  -1   2 -16    1.39    0.84
  -1  -2 -17   40.12    2.07
  -1   2 -17   44.89    2.29
  -1  -2 -17   46.27    2.39
  -1  -2 -18   17.02    1.28
  -1  -2 -18   17.46    1.41
  -1   2 -18   15.79    1.31
  -1  -2 -19    6.22    0.72
  -1  -2 -19    5.56    0.79
  -1   2 -19    5.94    0.79
  -1  -2 -20   14.23    0.94
  -1   2 -20   11.92    0.82
   1  -3 -20   17.77    0.92
   1   3 -20   17.54    0.90
   1  -3 -19    8.54    0.86
   1  -3 -19    8.93    0.96
   1   3 -19    8.17    0.82
   1  -3 -18    1.15    0.69
   1  -3 -18    0.40    0.54
   1   3 -18    0.32    0.50
   1  -3 -17    0.08    0.73
   1   3 -17   -0.28    0.59
   1  -3 -16    2.90    0.83
   1   3 -16    3.14    0.82
   1   3 -15    0.03    0.64
   1  -3 -15    0.23    0.78
  -1   3  14   63.41    5.98
   1   3 -14   57.20    2.63
   1  -3 -14   59.92    2.82
  -1   3  13    5.32    1.68
   1   3 -13    5.80    0.97
   1  -3 -13    7.00    1.09
   1  -3 -12   39.26    2.16
   1   3 -12   39.84    2.06
   1  -3 -11   11.19    2.10
   1  -3 -11   12.88    2.16
   1  -3 -10   32.78    3.26
   1  -3 -10   28.49    3.10
   1  -3  -9  519.56   12.51
   1  -3  -9  533.78   11.76
   1  -3  -8  129.15    5.93
  -1  -3   8  144.49    4.65
   1  -3  -8  138.75    5.53
  -1  -3   7   42.53    2.35
   1  -3  -7   46.05    2.93
   1  -3  -7   43.69    3.32
   1  -3  -6  626.10   11.59
   1  -3  -6  640.75    9.58
  -1  -3   6  632.73    8.24
   1  -3  -5   87.68    3.18
   1  -3  -5   87.97    4.16
  -1  -3   5   86.79    2.72
   1  -3  -4  531.98    9.56
   1  -3  -4  523.36    6.58
  -1  -3   4  516.62    5.97
   1  -3  -3 1572.88    9.56
  -1  -3   3 1574.24    8.78
   1  -3  -2  355.48    3.73
  -1  -3   2  336.74    4.56
  -1  -3   1   77.25    2.43
  -1  -3   0  198.58    4.22
  -1  -3  -1   31.87    1.87
  -1   3  -2  665.26    8.41
   1  -3   3  591.09    3.80
  -1   3  -3  588.55    8.96
  -1  -3  -4  593.87    9.80
  -1  -3  -4  595.75    9.29
  -1   3  -4  584.05    9.87
  -1  -3  -5   85.40    4.01
   1  -3   5   78.42    1.52
  -1   3  -5   78.22    4.03
  -1  -3  -5   84.22    3.79
  -1  -3  -6    0.61    0.77
  -1   3  -6    0.62    0.99
  -1  -3  -6    0.98    0.90
   1  -3   6    0.90    0.32
  -1  -3  -7  207.26    6.90
  -1   3  -7  200.67    7.61
  -1  -3  -7  196.53    6.80
  -1   3  -8    4.25    1.58
  -1  -3  -8    4.48    1.44
  -1  -3  -8    4.01    1.13
  -1  -3  -9    8.86    1.76
  -1  -3  -9    8.05    1.73
  -1   3  -9    7.79    1.95
  -1  -3 -10  132.32    6.62
  -1   3 -10  132.14    7.61
  -1  -3 -10  137.18    7.08
  -1  -3 -11    3.07    1.55
  -1  -3 -11    4.40    1.43
  -1  -3 -11    2.93    0.73
  -1   3 -11    3.78    0.73
  -1  -3 -12    2.61    1.66
  -1   3 -12    2.38    0.77
  -1  -3 -12    1.67    0.72
  -1  -3 -13   -0.73    1.20
  -1  -3 -13    0.30    0.64
  -1   3 -13   -0.06    0.61
  -1  -3 -14    8.21    1.16
  -1   3 -14    6.75    1.07
  -1  -3 -15  127.92    4.05
  -1   3 -15  120.98    3.87
  -1  -3 -16   89.53    3.35
  -1   3 -16   88.27    3.27
  -1  -3 -17    0.12    0.62
  -1   3 -17   -0.06    0.70
  -1  -3 -17    0.53    0.69
  -1  -3 -18    1.38    0.60
  -1  -3 -18    2.08    0.71
  -1   3 -18   -0.17    0.58
  -1  -3 -19    0.18    0.40
  -1  -3 -19   -0.69    0.59
  -1   3 -19   -0.85    0.52
  -1  -3 -20    5.06    0.57
   1  -4 -20   -0.18    0.31
   1  -4 -20   -0.24    0.37
   1  -4 -19   31.06    1.49
   1   4 -19   28.43    1.29
   1  -4 -18    5.16    0.85
   1   4 -18    3.91    0.68
   1  -4 -17   37.21    2.12
   1   4 -17   35.53    1.88
   1  -4 -16    2.84    0.83
   1   4 -16    3.49    0.83
   1  -4 -15   25.99    1.93
   1   4 -15   26.97    1.81
   1  -4 -14   12.17    1.39
   1   4 -14   14.33    1.39
  -1   4  13  253.28   11.92
   1  -4 -13  244.17    5.41
   1   4 -13  230.46    5.02
   1  -4 -12    0.87    0.95
   1   4 -12    1.30    0.60
   1  -4 -12    0.18    0.63
   1  -4 -11    8.82    2.00
   1  -4 -11    6.84    1.00
   1  -4 -10    4.46    1.30
   1  -4 -10    3.69    1.31
   1  -4  -9    3.13    0.93
   1  -4  -9    4.10    1.42
   1  -4  -8  170.68    7.36
   1  -4  -8  168.48    6.02
   1  -4  -7    7.11    1.24
   1  -4  -7    6.41    1.55
   1  -4  -6    5.24    0.95
   1  -4  -6    5.59    1.43
  -1  -4   6    5.31    0.69
   1  -4  -5   75.27    4.23
  -1  -4   5   76.33    2.23
   1  -4  -5   77.54    2.97
   1  -4  -4   47.92    3.21
   1  -4  -4   42.62    1.96
   1  -4  -3  316.01    7.59
   1  -4  -3  308.04    4.52
  -1  -4   3  300.99    4.54
   1  -4  -2 3000.16   21.81
  -1  -4   2 2925.68   15.68
  -1  -4   1 1372.85   11.81
  -1  -4   0   47.56    2.43
   1  -4   1  963.50    9.84
  -1  -4  -1  984.32   11.48
  -1  -4  -2   38.15    2.48
   1  -4   2   34.71    1.68
  -1  -4  -3 1588.13   16.56
   1  -4   3 1553.26    8.57
  -1  -4  -4   48.20    2.79
  -1  -4  -4   45.18    3.02
  -1  -4  -5   57.48    3.23
  -1  -4  -5   54.01    3.52
  -1   4  -5   53.27    3.53
  -1   4  -6   20.83    2.49
  -1  -4  -6   24.44    2.32
  -1  -4  -6   23.18    2.53
  -1  -4  -7  756.45   13.34
  -1  -4  -7  752.26   14.26
  -1   4  -7  729.99   14.98
  -1   4  -8   72.27    5.15
  -1  -4  -8   68.70    4.38
  -1  -4  -8   70.83    4.73
  -1  -4  -9   17.89    2.54
  -1  -4  -9   18.40    2.54
  -1  -4 -10   -0.11    1.16
  -1  -4 -10    0.31    0.88
  -1  -4 -11   14.71    2.53
  -1  -4 -11   14.58    2.57
  -1  -4 -11   17.28    1.43
  -1   4 -11   17.05    1.34
  -1  -4 -12   89.78    6.44
  -1   4 -12   89.53    3.15
  -1  -4 -12   86.23    3.14
  -1   4 -13   58.31    2.62
  -1  -4 -13   60.15    2.71
  -1   4 -14   86.88    3.24
  -1  -4 -14   87.78    3.33
  -1  -4 -15   85.51    3.31
  -1   4 -15   84.79    3.19
  -1  -4 -16    0.12    0.70
  -1   4 -16   -0.57    0.79
  -1  -4 -17    5.22    0.92
  -1  -4 -17    5.66    0.95
  -1   4 -17    4.21    0.76
  -1  -4 -18    2.05    0.66
  -1  -4 -18    2.53    0.68
  -1   4 -18    1.09    0.47
  -1  -4 -19   -0.13    0.40
  -1   4 -19   -0.36    0.39
  -1  -4 -19   -1.05    0.55
  -1  -4 -20    1.13    0.32
   1  -5 -20    0.91    0.32
   1  -5 -20    0.46    0.29
   1  -5 -19   13.58    1.00
   1  -5 -19   13.80    1.00
   1  -5 -18    3.44    0.74
   1  -5 -18    4.71    0.80
   1  -5 -17    0.15    0.61
   1   5 -17   -0.63    0.63
   1  -5 -16   42.99    2.31
   1   5 -16   41.00    2.02
   1  -5 -15    2.43    0.79
   1   5 -15    2.36    0.67
   1   5 -14  195.83    4.57
   1  -5 -14  202.12    5.04
   1   5 -13   69.60    2.70
   1  -5 -13   76.57    3.08
   1  -5 -12    0.80    0.88
   1  -5 -12    2.33    0.76
   1   5 -12    2.11    0.66
   1  -5 -12    1.41    0.62
   1  -5 -11    9.01    2.00
   1  -5 -11    9.61    1.04
   1  -5 -11    8.24    1.05
   1  -5 -10   62.01    5.10
   1  -5  -9    6.72    1.82
   1  -5  -8  531.82   13.70
   1  -5  -7  605.39   13.99
   1  -5  -7  599.75   10.25
   1  -5  -6 1078.13   17.72
   1  -5  -6 1102.37   12.29
   1  -5  -5   53.66    2.46
   1  -5  -5   53.51    3.80
   1  -5  -4    8.87    0.96
   1  -5  -4    8.12    1.62
  -1  -5   4    8.42    0.76
   1  -5  -3  823.24    8.03
   1  -5  -3  809.89   13.15
  -1  -5   3  789.33    8.49
  -1  -5   2    2.41    0.68
   1  -5  -2    2.02    0.93
   1  -5  -1  767.57   11.36
  -1  -5   1  758.49    9.87
  -1  -5   0   15.70    1.64
   1  -5   0   15.59    1.63
   1  -5   1  190.57    4.94
  -1  -5  -1  190.10    5.59
  -1  -5  -2  427.40    8.82
   1  -5   2  417.89    6.55
  -1  -5  -3  171.29    5.93
   1  -5   3  162.30    3.39
  -1  -5  -4  101.84    4.90
  -1  -5  -4   99.17    4.21
  -1  -5  -5  962.41   15.66
  -1  -5  -5  988.39   13.74
  -1  -5  -6   61.54    4.27
  -1  -5  -6   61.84    3.73
  -1  -5  -7    9.81    1.65
  -1  -5  -7    7.80    1.74
  -1  -5  -8   38.34    3.70
  -1  -5  -8   41.12    3.44
  -1  -5  -9   41.33    3.69
  -1  -5  -9   38.16    3.92
  -1  -5 -10    0.21    0.95
  -1  -5 -10    1.10    1.15
  -1  -5 -11   29.12    3.72
  -1   5 -11   30.05    1.79
  -1  -5 -11   30.55    1.84
  -1  -5 -12   82.15    6.30
  -1   5 -12   78.80    2.94
  -1  -5 -12   86.55    3.13
  -1  -5 -13   12.38    1.35
  -1   5 -13   11.98    1.25
  -1  -5 -14    3.23    0.87
  -1   5 -14    3.27    0.86
  -1   5 -15   92.90    3.23
  -1  -5 -15   96.48    3.42
  -1  -5 -16   97.89    3.34
  -1  -5 -16   90.67    3.18
  -1   5 -16   88.86    3.01
  -1  -5 -17   -0.59    0.71
  -1   5 -17   -0.34    0.59
  -1  -5 -17   -0.16    0.54
  -1  -5 -18    0.90    0.58
  -1   5 -18    0.28    0.38
  -1  -5 -18    1.42    0.53
  -1  -5 -19    2.78    0.54
  -1  -5 -19    1.55    0.43
   1  -6 -19    1.42    0.47
   1  -6 -19    1.04    0.38
   1  -6 -18   -0.19    0.56
   1  -6 -18    0.17    0.45
   1  -6 -17    1.63    0.57
   1  -6 -16    0.93    0.65
   1  -6 -15    2.38    0.81
   1  -6 -14    2.34    0.81
   1  -6 -13  123.50    8.21
   1  -6 -13  130.18    3.63
   1  -6 -13  130.44    3.93
   1  -6 -12   38.35    4.63
   1  -6 -12   42.81    2.13
   1  -6 -12   45.45    2.32
   1  -6 -11  142.46    8.39
   1  -6 -11  145.27    3.78
   1  -6 -11  142.01    3.88
   1  -6 -10  105.86    7.01
   1  -6 -10  114.19    3.30
   1  -6 -10  110.34    3.28
   1  -6  -9  390.10   12.89
   1  -6  -8    4.01    1.67
   1  -6  -7  102.60    6.20
   1  -6  -6   84.42    5.40
   1  -6  -5    0.66    1.20
   1  -6  -4    1.27    0.52
   1  -6  -4    0.93    1.06
   1  -6  -3  261.55    8.09
   1  -6  -3  265.09    5.00
  -1  -6   3  258.30    5.49
  -1  -6   2 1248.00   13.27
   1  -6  -2 1270.95   16.78
  -1  -6   1    0.03    0.68
   1  -6  -1    0.10    0.79
  -1  -6   0  278.43    7.01
   1  -6   0  275.94    6.98
   1  -6   1  151.12    4.86
  -1  -6  -1  152.22    5.52
  -1  -6  -2   79.48    4.22
   1  -6   2   82.56    3.34
  -1   6  -2   72.65    1.66
   1  -6   3 1737.28   12.90
  -1  -6  -3 1768.87   20.67
  -1  -6  -4 1055.23   16.80
  -1  -6  -5 1155.56   18.53
  -1  -6  -5 1161.09   15.59
  -1  -6  -6   52.48    4.26
  -1  -6  -6   52.95    3.52
  -1  -6  -7    0.75    1.09
  -1  -6  -7    2.17    1.07
  -1  -6  -8   24.17    3.28
  -1  -6  -8   21.45    2.57
  -1  -6  -9  210.08    9.56
  -1  -6 -10   13.91    2.64
  -1  -6 -10   13.14    1.19
  -1  -6 -10   13.23    1.16
  -1  -6 -11   59.20    5.54
  -1  -6 -11   60.18    2.43
  -1  -6 -11   60.14    2.52
  -1  -6 -12  111.11    7.69
  -1  -6 -12  114.45    3.35
  -1   6 -12  109.96    3.37
  -1  -6 -12  116.57    3.59
  -1  -6 -13    1.43    0.65
  -1   6 -13    1.24    0.63
  -1  -6 -14    1.63    0.69
  -1   6 -14    1.50    0.58
  -1  -6 -15   28.59    1.84
  -1   6 -15   25.38    1.64
  -1  -6 -16    0.60    0.74
  -1  -6 -16    0.20    0.56
  -1   6 -16   -0.48    0.58
  -1  -6 -17   22.90    1.55
  -1   6 -17   21.20    1.23
  -1  -6 -17   25.16    1.52
  -1  -6 -18    2.47    0.64
  -1  -6 -18    1.66    0.49
  -1  -6 -19   10.81    0.83
  -1  -6 -19    8.35    0.63
   1  -7 -19    7.29    0.67
   1  -7 -18    5.68    0.77
   1  -7 -18    6.54    0.71
   1  -7 -17    7.24    0.96
   1  -7 -17    7.26    0.87
   1  -7 -16   19.82    1.44
   1  -7 -15   47.29    2.27
   1  -7 -14   14.81    1.27
   1  -7 -14   16.39    1.47
   1  -7 -13   16.59    1.41
   1  -7 -13   14.51    1.39
   1  -7 -12   20.20    3.54
   1  -7 -12   19.90    1.56
   1  -7 -12   18.86    1.54
   1  -7 -11   16.08    3.11
   1  -7 -11   19.07    1.52
   1  -7 -11   19.34    1.51
   1  -7 -10  229.48   10.84
   1  -7 -10  241.81    4.97
   1  -7 -10  230.54    4.75
   1  -7  -9   98.10    3.10
   1  -7  -9   92.49    6.66
   1  -7  -8  136.03    7.86
   1  -7  -7   38.42    4.11
   1  -7  -6   10.26    2.11
   1  -7  -5  529.53   13.61
   1  -7  -4   61.42    4.53
   1  -7  -3 1697.14   22.10
  -1  -7   3 1680.82   15.56
   1  -7  -2  361.59    9.71
  -1  -7   2  362.17    7.91
  -1  -7   1  382.12    8.58
   1  -7  -1  387.84    9.57
   1  -7   0   53.52    3.46
  -1  -7   0   53.91    3.46
   1  -7   1  436.89    9.08
  -1  -7  -1  427.52   10.05
  -1  -7  -2 1984.00   22.54
   1  -7   2 1931.09   17.38
  -1  -7  -3    0.83    1.20
  -1  -7  -4  961.46   17.33
  -1  -7  -5    9.90    1.61
  -1  -7  -5    7.54    1.90
  -1  -7  -6   16.44    2.62
  -1  -7  -6   17.91    2.18
  -1  -7  -7   -0.16    1.14
  -1  -7  -8   65.43    5.52
  -1  -7  -9    4.85    1.83
  -1  -7  -9    6.96    0.92
  -1  -7 -10   37.12    4.48
  -1  -7 -10   38.24    2.03
  -1  -7 -11  151.64    9.18
  -1  -7 -11  155.25    4.04
  -1  -7 -11  150.85    3.89
  -1  -7 -12   48.25    5.32
  -1  -7 -12   54.03    2.40
  -1  -7 -12   53.35    2.41
  -1  -7 -13   20.24    1.50
  -1  -7 -13   20.39    1.57
  -1  -7 -14   88.64    3.07
  -1  -7 -15   12.83    1.35
  -1  -7 -15   12.57    1.18
  -1  -7 -16    1.10    0.68
  -1  -7 -16    1.87    0.61
  -1  -7 -17    0.14    0.56
  -1  -7 -17    0.27    0.41
  -1  -7 -18   13.50    1.01
  -1  -7 -18   11.88    0.80
  -1  -7 -19    9.26    0.69
   1  -8 -18   18.11    1.10
   1  -8 -17    8.17    0.92
   1  -8 -17    8.63    0.80
   1  -8 -16   20.81    1.34
   1  -8 -15   24.88    1.48
   1  -8 -15   26.87    1.63
   1  -8 -14    4.45    0.83
   1  -8 -14    4.70    0.84
   1  -8 -13   12.84    1.28
   1  -8 -13   13.22    1.28
   1  -8 -12  211.60    4.89
   1  -8 -12  207.12    4.68
   1  -8 -11  108.97    3.51
   1  -8 -11  105.46    7.89
   1  -8 -10  315.69    5.87
   1  -8 -10  296.53   12.95
   1  -8  -9  141.62    3.86
   1  -8  -9  141.51    8.70
   1   8  -8   19.53    1.52
   1  -8  -8   22.82    1.58
   1  -8  -8   19.57    3.26
   1  -8  -7    0.21    1.29
   1  -8  -6   31.29    3.81
   1  -8  -5  241.27    9.79
   1  -8  -4   38.62    3.86
   1  -8  -3    0.11    0.96
   1  -8  -2  347.97   10.34
  -1  -8   2  342.52    8.37
  -1  -8   1  258.00    7.73
   1  -8  -1  256.50    8.45
   1  -8   0  101.79    5.06
  -1  -8   0   98.41    5.04
  -1  -8  -1  109.07    5.54
   1  -8   1  111.63    4.96
   1  -8   2   48.87    3.08
  -1  -8  -2   54.66    4.13
  -1  -8  -3   72.78    4.95
  -1  -8  -4   56.27    4.58
  -1  -8  -4   55.71    3.69
  -1  -8  -5   95.21    6.15
  -1  -8  -6   23.55    3.28
  -1  -8  -7    1.15    1.31
  -1  -8  -7    1.85    0.62
  -1  -8  -8    3.42    1.87
  -1   8  -8    2.23    0.69
  -1  -8  -8    1.91    0.64
  -1  -8  -9   54.70    5.57
  -1  -8  -9   53.37    2.39
  -1  -8 -10   71.99    6.48
  -1  -8 -10   65.22    2.67
  -1  -8 -11    0.96    1.29
  -1  -8 -11   -0.44    0.70
  -1  -8 -12   95.88    3.22
  -1  -8 -13    0.28    0.58
  -1  -8 -14   15.96    1.26
  -1  -8 -15    0.17    0.68
  -1  -8 -16    0.41    0.59
  -1  -8 -17    7.90    0.88
  -1  -8 -18    4.12    0.58
   1  -9 -18    0.01    0.30
   1  -9 -17    0.50    0.46
   1  -9 -16    8.54    0.94
   1  -9 -15    0.48    0.45
   1  -9 -14   26.15    1.64
   1  -9 -13    1.34    0.68
   1  -9 -12   26.32    1.84
   1  -9 -11   45.44    2.38
   1  -9 -10    1.52    1.57
   1  -9 -10    1.66    0.81
   1  -9  -9   29.47    1.91
   1  -9  -9   28.72    4.20
   1   9  -8  281.72    5.69
   1  -9  -8  273.79    5.46
   1  -9  -8  277.22   12.32
   1   9  -7   49.73    2.39
   1  -9  -7   50.89    2.33
   1  -9  -7   45.03    4.90
   1   9  -6   49.24    2.30
   1  -9  -6   50.29    2.26
   1  -9  -6   51.91    5.01
   1  -9  -5  523.68   15.18
   1  -9  -4   49.33    4.58
   1  -9  -3   31.19    3.51
  -1  -9   2  300.49    8.44
   1  -9  -2  289.73    9.99
   1  -9  -1    3.72    1.29
  -1  -9   1    3.65    1.28
  -1  -9   0   14.76    2.26
   1  -9   0   12.39    2.02
   1  -9   1  109.48    5.29
  -1  -9  -1  109.30    5.99
  -1  -9  -2  106.42    6.17
  -1  -9  -3  114.59    6.67
  -1  -9  -4  206.32    9.25
  -1  -9  -5   69.82    5.64
  -1   9  -6   11.17    1.14
  -1  -9  -6   12.52    1.20
  -1   9  -7   11.25    1.23
  -1  -9  -7   11.68    1.22
  -1  -9  -7   13.04    2.88
  -1   9  -8    9.36    1.17
  -1  -9  -8   11.19    1.22
  -1  -9  -8   11.11    2.76
  -1   9  -9   97.17    3.43
  -1  -9  -9   98.29    7.65
  -1  -9  -9  101.45    3.40
  -1  -9 -10    7.85    2.37
  -1  -9 -10    9.94    1.21
  -1  -9 -11   98.64    3.38
  -1  -9 -12   19.27    1.57
  -1  -9 -13    0.89    0.63
  -1  -9 -14   46.61    2.25
  -1  -9 -14   46.97    2.06
  -1  -9 -15    4.03    0.79
  -1  -9 -16    2.67    0.64
  -1  -9 -17   13.08    0.96
   1 -10 -17    6.06    0.62
   1 -10 -16   10.25    0.92
   1 -10 -15   19.93    1.32
   1 -10 -15   18.21    1.19
   1 -10 -14    1.14    0.59
   1 -10 -13   12.89    1.28
   1 -10 -12   -0.12    0.67
   1 -10 -11    8.43    1.22
   1 -10 -10  118.87    3.82
   1 -10  -9   12.34    2.97
   1 -10  -9   11.78    1.33
   1 -10  -8    0.71    1.39
   1  10  -8    2.81    0.90
   1 -10  -8    2.03    0.83
   1  10  -7  314.57    6.12
   1 -10  -7  304.85   13.09
   1 -10  -7  316.59    5.92
   1 -10  -6    4.74    1.99
   1  10  -6    4.09    0.88
   1 -10  -6    4.14    0.85
   1  10  -5  145.37    3.98
   1 -10  -5  144.20    3.81
   1 -10  -5  150.33    8.58
   1  10  -4   21.94    1.57
   1 -10  -4   19.76    1.43
   1 -10  -4   18.01    3.09
   1  10  -3  130.35    3.56
   1 -10  -3  133.27    7.52
   1 -10  -2  177.48    8.33
   1 -10  -1    4.28    1.42
  -1 -10   1    4.97    1.40
   1 -10   0   20.72    2.75
  -1 -10   0   22.69    2.93
  -1 -10  -1    1.26    1.22
  -1 -10  -2   43.22    4.29
  -1  10  -3  215.36    4.69
  -1 -10  -3  217.83    9.81
  -1 -10  -3  212.65    4.38
  -1 -10  -4    8.57    2.47
  -1  10  -4    7.75    1.01
  -1 -10  -4    6.51    0.92
  -1  10  -5   27.16    1.78
  -1 -10  -5   28.51    1.79
  -1 -10  -5   23.62    3.62
  -1  10  -6  149.74    4.14
  -1 -10  -6  153.88    9.13
  -1 -10  -6  153.23    4.07
  -1 -10  -7    1.38    1.53
  -1  10  -7    0.90    0.72
  -1 -10  -7    0.83    0.66
  -1 -10  -8    6.00    2.33
  -1  10  -8    3.94    0.96
  -1 -10  -8    3.08    0.86
  -1 -10  -9   -4.76    2.00
  -1 -10  -9   -0.48    0.82
  -1 -10 -10  159.15    4.36
  -1 -10 -11    2.86    0.83
  -1 -10 -12   41.36    2.18
  -1 -10 -12   41.23    2.11
  -1 -10 -13    3.54    0.82
  -1 -10 -13    1.94    0.65
  -1 -10 -14    3.22    0.73
  -1 -10 -14    3.03    0.67
  -1 -10 -15   12.45    1.07
  -1 -10 -15    9.86    0.83
  -1 -10 -16    4.14    0.63
  -1 -10 -17   18.92    0.94
   1 -11 -16   -0.40    0.35
   1 -11 -15   13.28    0.96
   1 -11 -15   11.60    0.92
   1 -11 -14    7.01    0.83
   1 -11 -14    7.69    0.90
   1 -11 -13   10.88    1.03
   1 -11 -13   11.70    1.18
   1 -11 -12   10.47    1.24
   1 -11 -11    1.85    0.86
   1 -11 -10   87.37    3.30
   1 -11  -9    3.79    0.94
   1 -11  -8    1.80    1.49
   1  11  -8    1.47    0.82
   1 -11  -8    1.52    0.86
   1 -11  -7    1.26    1.59
   1  11  -7   -0.17    0.75
   1 -11  -7    0.36    0.71
   1  11  -6   60.02    2.75
   1 -11  -6   61.01    2.67
   1 -11  -6   58.96    5.86
   1  11  -5  141.23    4.06
   1 -11  -5  141.33    3.91
   1 -11  -5  135.05    8.59
   1  11  -4   18.52    1.55
   1 -11  -4   18.69    3.19
   1 -11  -4   17.56    1.42
   1 -11  -3    1.40    1.41
   1  11  -3    0.54    0.52
   1 -11  -3    1.30    0.61
   1  11  -2   32.49    1.89
  -1  11   2   29.60    1.84
   1 -11  -2   28.71    1.68
   1 -11  -2   30.04    3.73
   1  11  -1   41.14    2.13
  -1  11   1   39.27    2.14
   1 -11  -1   37.06    3.96
  -1 -11   0   30.58    3.51
   1  11   0   29.01    1.78
  -1  11   0   25.92    1.77
  -1  11  -1   35.53    2.04
   1  11   1   33.95    1.90
  -1 -11  -1   36.38    4.04
  -1 -11  -1   33.54    1.80
  -1 -11  -2    1.80    1.39
   1  11   2    2.25    0.65
  -1  11  -2    1.60    0.72
  -1 -11  -2    1.99    0.67
  -1 -11  -3    5.24    1.98
   1  11   3    5.21    0.89
  -1  11  -3    6.02    1.01
  -1 -11  -3    4.57    0.83
  -1  11  -4  445.57    7.14
   1  11   4  428.02    6.50
  -1 -11  -4  437.90    6.75
  -1 -11  -4  428.10   14.97
   1  11   5   39.56    2.05
  -1  11  -5   45.40    2.38
  -1 -11  -5   44.71    2.29
  -1 -11  -5   46.73    5.19
  -1  11  -6  141.68    4.17
  -1 -11  -6  135.60    8.98
  -1 -11  -6  143.79    4.06
  -1 -11  -7    3.88    1.79
  -1  11  -7    3.30    0.95
  -1 -11  -7    2.51    0.86
  -1  11  -8    9.39    1.24
  -1 -11  -8   11.50    1.33
  -1 -11  -9   21.73    1.73
  -1 -11 -10    9.41    1.26
  -1 -11 -11   34.79    1.85
  -1 -11 -11   36.84    2.13
  -1 -11 -12    0.49    0.48
  -1 -11 -12    1.00    0.61
  -1 -11 -13    0.37    0.45
  -1 -11 -13    1.37    0.61
  -1 -11 -14   13.35    1.06
  -1 -11 -14   14.64    1.09
  -1 -11 -15    0.22    0.36
  -1 -11 -15    0.78    0.35
  -1 -11 -16   18.32    0.89
   1 -12 -15    8.82    0.70
   1 -12 -14    3.75    0.64
   1 -12 -13   -0.08    0.53
   1 -12 -12   23.49    1.61
   1 -12 -11    2.55    0.80
   1 -12 -10    0.93    0.76
   1 -12  -9   32.06    2.06
   1 -12  -8    3.60    1.06
   1  12  -7   62.36    2.92
   1 -12  -7   66.02    2.88
   1  12  -6   75.11    3.15
   1 -12  -6   73.26    2.97
   1 -12  -5    2.93    1.56
   1  12  -5    3.35    0.96
   1 -12  -5    4.17    0.91
  -1  12   4   35.13    2.10
   1  12  -4   35.73    2.16
   1 -12  -4   37.01    2.08
   1 -12  -4   37.45    4.65
  -1  12   3   20.43    1.67
   1  12  -3   22.69    1.74
   1 -12  -3   20.22    1.56
   1 -12  -3   19.55    3.41
  -1  12   2  161.95    4.38
   1  12  -2  162.69    4.34
   1 -12  -2  161.14    3.98
   1 -12  -2  148.64    8.48
  -1  12   1    6.84    1.09
   1  12  -1    7.19    1.06
  -1  12   0   18.88    1.60
   1  12   0   16.94    1.48
  -1 -12   0   18.01    1.35
  -1  12  -1    3.73    0.88
   1  12   1    2.86    0.75
  -1 -12  -1    3.71    0.78
  -1  12  -2   34.76    2.13
   1  12   2   31.74    1.90
  -1 -12  -2   28.87    3.86
  -1 -12  -2   31.56    1.87
  -1  12  -3  122.56    3.89
   1  12   3  113.66    3.52
  -1 -12  -3  116.67    7.92
  -1 -12  -3  122.97    3.64
   1  12   4   65.66    2.67
  -1  12  -4   65.45    2.91
  -1 -12  -4   64.98    2.75
  -1 -12  -4   59.01    5.85
   1  12   5   19.22    1.49
  -1  12  -5   18.00    1.63
  -1 -12  -5   18.80    1.57
  -1 -12  -5   19.89    3.66
  -1  12  -6   93.23    3.48
  -1 -12  -6   93.48    7.68
  -1 -12  -6   91.01    3.34
  -1  12  -7   42.64    2.41
  -1 -12  -7   45.28    2.44
  -1  12  -8    3.83    0.95
  -1 -12  -8    3.63    0.94
  -1 -12  -9   29.57    1.98
  -1 -12 -10   34.73    2.07
  -1 -12 -11    7.74    1.07
  -1 -12 -12    4.30    0.83
  -1 -12 -13    0.30    0.52
  -1 -12 -14   -0.01    0.37
   1 -13 -14    9.98    0.78
   1 -13 -13    9.68    0.94
   1 -13 -12   13.53    1.19
   1 -13 -11   42.15    2.10
   1 -13 -10    9.92    1.25
  -1  13   9   28.67    1.66
   1 -13  -9   29.14    1.95
  -1  13   8    3.37    0.76
   1 -13  -8    4.03    0.98
   1  13  -7    5.86    1.09
  -1  13   7    5.87    0.95
   1 -13  -7    5.41    1.02
  -1  13   6   24.86    1.77
   1  13  -6   23.41    1.86
   1 -13  -6   22.86    1.73
  -1  13   5    9.16    1.20
   1  13  -5    9.99    1.32
   1 -13  -5    9.07    1.17
  -1  13   4   29.18    1.94
   1  13  -4   31.23    2.06
   1 -13  -4   29.51    1.88
  -1  13   3    0.29    0.65
   1  13  -3    0.03    0.70
   1 -13  -3   -0.18    0.66
   1  13  -2  255.46    5.56
  -1  13   2  245.91    5.51
   1 -13  -2  249.36    5.04
  -1  13   1  194.59    4.91
   1  13  -1  200.01    4.85
   1  13   0   55.16    2.59
  -1  13   0   56.01    2.71
   1  13   1   24.94    1.78
  -1  13  -1   22.73    1.77
  -1 -13  -1   21.43    1.54
   1  13   2   38.30    2.14
  -1  13  -2   38.81    2.29
  -1 -13  -2   36.78    2.04
  -1  13  -3    0.97    0.79
   1  13   3    0.12    0.55
  -1 -13  -3   -0.43    0.71
   1  13   4   43.80    2.22
  -1  13  -4   42.77    2.42
  -1 -13  -4   42.44    2.27
   1  13   5  105.10    3.31
  -1  13  -5  105.86    3.74
  -1 -13  -5  106.45    3.56
  -1  13  -6   51.20    2.64
  -1 -13  -6   50.31    2.51
  -1  13  -7    0.33    0.77
  -1 -13  -7   -0.11    0.78
  -1  13  -8   10.25    1.30
  -1 -13  -8   12.18    1.38
  -1 -13  -9    5.10    1.05
  -1 -13 -10    6.67    1.05
  -1 -13 -11   43.33    2.05
  -1 -13 -12    1.79    0.62
  -1 -13 -13   16.00    1.07
  -1 -13 -14    7.77    0.65
   1 -14 -13    8.92    0.77
   1 -14 -12   -0.01    0.45
   1 -14 -11    0.50    0.55
   1 -14 -10   45.44    2.10
   1 -14  -9   14.29    1.36
  -1  14   8    9.99    1.02
   1 -14  -8   10.02    1.21
  -1  14   7    8.39    1.02
   1 -14  -7    7.02    1.10
  -1  14   6    5.97    0.98
   1  14  -6    6.99    1.18
   1 -14  -6    6.26    1.04
   1  14  -5   31.55    2.09
  -1  14   5   31.29    1.94
   1 -14  -5   30.01    1.89
   1  14  -4   -0.20    0.74
  -1  14   4   -0.59    0.76
   1 -14  -4   -0.18    0.61
   1  14  -3   28.20    1.96
  -1  14   3   26.52    1.87
   1 -14  -3   29.37    1.81
  -1  14   2   35.19    2.16
   1  14  -2   35.14    2.16
   1 -14  -2   36.73    1.93
   1  14  -1   24.86    1.81
  -1  14   1   25.88    1.90
  -1  14   0   81.50    3.25
   1  14   0   82.23    3.14
  -1  14  -1   47.54    2.51
   1  14   1   49.78    2.42
  -1 -14  -1   46.96    2.19
  -1  14  -2    1.15    0.85
   1  14   2    1.45    0.72
  -1 -14  -2    1.36    0.68
  -1  14  -3   89.17    3.41
   1  14   3   88.12    3.07
  -1 -14  -3   85.52    3.06
  -1  14  -4   16.14    1.58
   1  14   4   16.36    1.39
  -1 -14  -4   15.66    1.42
   1  14   5  113.87    3.28
  -1  14  -5  110.64    3.79
  -1 -14  -5  110.15    3.53
  -1  14  -6   63.60    2.86
  -1 -14  -6   63.73    2.74
  -1  14  -7   48.52    2.48
  -1 -14  -7   48.09    2.37
  -1 -14  -8   33.22    1.96
  -1 -14  -9    1.23    0.70
  -1 -14 -10   10.39    1.12
  -1 -14 -11    0.61    0.53
  -1 -14 -12    2.50    0.56
  -1 -14 -13    9.13    0.71
   1 -15 -12    1.57    0.43
   1 -15 -11    7.12    0.78
   1 -15 -10    3.19    0.66
   1 -15  -9    8.27    0.95
   1 -15  -8   39.69    1.94
  -1  15   7   11.96    1.05
   1 -15  -7    7.90    1.01
  -1  15   6   17.61    1.33
   1 -15  -6   18.66    1.42
   1  15  -5    0.82    0.77
  -1  15   5    0.36    0.56
   1 -15  -5    0.47    0.59
   1  15  -4    0.37    0.71
  -1  15   4    0.86    0.66
   1 -15  -4    0.01    0.51
   1  15  -3   97.09    3.38
  -1  15   3   94.23    3.25
   1 -15  -3   95.47    2.96
  -1  15   2    1.58    0.75
   1  15  -2    0.90    0.69
  -1  15   1   56.31    2.62
   1  15  -1   55.45    2.55
   1  15   0   61.11    2.63
  -1  15   0   61.17    2.74
   1  15   1   13.41    1.31
  -1  15  -1   12.24    1.41
  -1  15  -2   30.84    2.03
   1  15   2   30.55    1.82
  -1 -15  -2   30.80    1.73
   1  15   3    6.07    0.90
  -1  15  -3    5.39    1.04
  -1 -15  -3    6.85    0.97
   1  15   4   12.55    1.16
  -1  15  -4   13.05    1.44
  -1 -15  -4   10.91    1.15
  -1  15  -5    2.09    0.90
  -1 -15  -5    2.92    0.80
  -1  15  -6   -0.21    0.70
  -1 -15  -6    0.25    0.60
  -1 -15  -7    1.06    0.67
  -1 -15  -8   20.65    1.43
  -1 -15  -9    0.19    0.53
  -1 -15 -10    5.59    0.77
  -1 -15 -11   18.17    1.08
  -1 -15 -12    0.40    0.31
   1 -16 -11   31.47    1.13
   1 -16 -10    3.42    0.53
   1 -16  -9   34.34    1.47
   1 -16  -8    4.62    0.67
   1 -16  -7   14.85    1.12
  -1  16   6    2.39    0.56
   1 -16  -6    2.47    0.61
  -1  16   5    3.09    0.64
   1 -16  -5    3.76    0.70
  -1  16   4   35.21    1.78
   1  16  -4   35.45    1.93
   1 -16  -4   35.59    1.68
  -1  16   3    0.05    0.54
   1  16  -3   -0.12    0.59
   1  16  -2   52.98    2.33
  -1  16   2   51.40    2.28
   1  16  -1   17.62    1.40
  -1  16   1   16.62    1.41
  -1  16   0   15.72    1.40
   1  16   0   14.57    1.26
  -1  16  -1    0.81    0.69
   1  16   1    0.67    0.55
  -1  16  -2    0.16    0.63
   1  16   2    0.16    0.46
   1  16   3    4.08    0.70
  -1  16  -3    5.62    1.00
  -1 -16  -3    4.63    0.73
  -1  16  -4    0.18    0.64
  -1 -16  -4   -0.11    0.51
  -1  16  -5    1.37    0.69
  -1 -16  -5    0.81    0.54
  -1 -16  -6    2.54    0.61
  -1 -16  -7    5.05    0.76
  -1 -16  -8    4.45    0.68
  -1 -16  -9    7.04    0.75
  -1 -16 -10    0.58    0.36
   1 -17  -8   -0.43    0.31
   1 -17  -7    0.20    0.33
   1 -17  -6    0.14    0.33
  -1  17   5   10.67    0.82
   1 -17  -5    9.04    0.74
  -1  17   4   10.18    0.87
  -1  17   3    2.96    0.60
   1  17  -2    2.59    0.65
  -1  17   2    2.64    0.62
  -1  17   1   23.08    1.41
   1  17  -1   22.45    1.37
   1  17   0    6.60    0.83
  -1  17   0    6.43    0.87
   1  17   1   29.81    1.49
  -1  17  -1   30.69    1.66
  -1  17  -2    0.44    0.57
   1  17   2    0.35    0.40
  -1  17  -3    2.65    0.68
  -1  17  -4    1.19    0.57
  -1 -17  -4    0.75    0.38
  -1 -17  -5    4.45    0.58
  -1 -17  -6   -0.24    0.38
  -1 -17  -7   13.12    0.84
  -1 -17  -8    6.77    0.59
  -1  18   3    0.90    0.33
  -1  18   2    9.48    0.74
  -1  18   1    0.26    0.36
  -1  18   0   51.84    1.75
  -1  18  -1    3.97    0.61
  -1  18  -2    1.77    0.50
   2   0 -20   24.38    1.28
   2   0 -19   -0.16    0.53
   2   0 -18    1.70    0.74
   2   0 -18    1.20    0.47
   2   0 -17   -0.23    0.71
   2   0 -16   41.13    2.37
   2   0 -15   -0.03    0.69
   2   0 -14   46.73    2.48
   2   0 -13    0.18    0.62
  -2   0  12   63.74    5.05
   2   0 -12   58.83    2.53
  -2   0  11    0.05    1.00
  -2   0  10   68.87    4.69
   2   0  -9   -0.31    0.56
  -2   0   9    2.88    1.16
  -2   0   8    8.25    1.55
   2   0  -8    8.55    1.32
  -2   0   7    0.03    0.75
  -2   0   6  578.76   10.00
  -2   0   5    0.26    0.69
  -2   0   4 1517.67   13.69
  -2   0   3   -0.02    0.58
  -2   0   2 1812.37   12.52
  -2   0   1    2.32    0.59
  -2   0   0    4.00    0.68
  -2   0  -1    1.50    0.49
  -2   0  -1    6.53    0.80
  -2   0  -2 1601.40   12.56
  -2   0  -2 1573.77   11.28
  -2   0  -3   -0.04    0.73
  -2   0  -3    0.08    0.47
  -2   0  -4   29.17    2.24
  -2   0  -4   28.55    1.75
  -2   0  -5    0.24    0.50
  -2   0  -5    0.23    0.82
  -2   0  -6  139.83    5.59
  -2   0  -6  135.68    4.23
  -2   0  -7   -0.11    1.09
  -2   0  -7   -0.18    0.54
  -2   0  -8  220.20    8.22
  -2   0  -8  218.00    6.06
  -2   0  -9    0.22    1.17
  -2   0 -10   22.07    3.15
  -2   0 -11   -1.55    1.52
  -2   0 -11    0.40    0.58
  -2   0 -12   50.01    5.24
  -2   0 -12   49.37    2.41
  -2   0 -13   -0.27    0.71
  -2   0 -13    0.08    1.52
  -2   0 -14    3.38    0.92
  -2   0 -14    0.57    1.35
  -2   0 -14    2.85    0.72
  -2   0 -15   -0.45    0.65
  -2   0 -15   -0.15    0.77
  -2   0 -16   25.53    1.68
  -2   0 -16   27.91    1.97
  -2   0 -17    0.06    0.45
  -2   0 -17   -0.65    0.68
  -2   0 -18   36.75    1.61
  -2   0 -18   41.83    2.08
  -2   0 -19   -0.69    0.60
  -2   0 -20    1.52    0.41
   2   1 -20   11.84    0.90
   2  -1 -20   14.53    1.03
   2  -1 -19    0.32    0.36
   2  -1 -19    0.25    0.56
   2   1 -19   -0.04    0.48
   2  -1 -18   -0.14    0.66
   2   1 -18   -0.19    0.56
   2  -1 -17    0.17    0.76
   2   1 -17    0.22    0.67
   2   1 -16  133.19    4.11
   2  -1 -16  138.29    4.25
   2  -1 -15   56.51    2.79
   2   1 -15   54.69    2.68
   2  -1 -14    9.15    1.20
   2   1 -14    7.91    1.15
  -2   1  13    0.37    0.95
   2   1 -13    0.39    0.61
   2  -1 -13    1.10    0.70
  -2   1  12   -0.15    1.06
   2   1 -12   -0.33    0.59
   2  -1 -12   -0.30    0.62
  -2   1  11  203.81    8.82
  -2  -1  11  217.71    8.45
  -2   1  10   61.65    4.61
   2  -1 -10   63.37    4.01
  -2  -1  10   69.28    4.51
   2  -1  -9   42.94    3.17
  -2  -1   9   45.76    3.46
   2  -1  -9   45.70    3.62
   2  -1  -8   32.96    2.70
   2   1  -8   33.44    2.18
  -2  -1   8   34.94    2.86
   2  -1  -8   39.36    3.06
  -2  -1   7   72.64    3.76
   2  -1  -7   68.87    3.66
  -2  -1   6  100.76    4.09
   2  -1  -6  108.19    4.11
   2  -1  -5 3165.92   19.57
  -2  -1   5 3187.68   20.98
  -2  -1   4 2125.77   15.78
  -2  -1   3 3386.45   18.09
  -2   1   2 4522.26   20.46
  -2  -1   2 4449.34   19.26
  -2   1   1   26.23    1.47
  -2  -1   1   27.15    1.50
  -2  -1   1   30.34    1.57
  -2   1   0  228.36    3.80
  -2  -1   0  235.64    4.21
  -2   1  -1 1976.40   11.60
  -2   1  -1 1920.15   10.41
  -2   1  -2 1897.05   13.42
  -2   1  -2 1865.33   11.72
  -2  -1  -2 1911.57   13.48
  -2  -1  -3  342.07    6.66
  -2   1  -3  329.03    6.37
  -2  -1  -3  333.27    6.03
  -2  -1  -4   49.79    2.84
  -2   1  -4   48.87    2.78
  -2  -1  -4   48.50    2.50
  -2   1  -4   47.08    2.02
  -2  -1  -5   69.36    3.20
  -2   1  -5   70.66    3.72
  -2  -1  -5   73.65    3.78
  -2   1  -5   67.52    2.56
  -2  -1  -6    1.42    1.07
  -2  -1  -6    0.86    0.68
  -2   1  -6    1.23    0.51
  -2   1  -6    1.08    1.07
  -2   1  -7  441.59   10.85
  -2  -1  -7  436.43   10.67
  -2   1  -7  409.69    6.83
  -2  -1  -7  429.38    8.90
  -2  -1  -8  227.71    8.30
  -2   1  -8  222.59    8.37
  -2  -1  -8  214.24    6.62
  -2   1  -9   35.89    3.74
  -2  -1  -9   35.02    3.58
  -2  -1  -9   32.97    2.77
  -2  -1 -10  165.64    8.19
  -2   1 -10  168.37    8.47
  -2   1 -11    5.29    2.01
  -2  -1 -11    1.99    1.49
  -2   1 -11    2.74    0.63
  -2  -1 -11    3.70    0.77
  -2   1 -12    1.04    1.44
  -2  -1 -12    0.16    1.24
  -2   1 -12    0.05    0.55
  -2  -1 -12   -0.09    0.54
  -2  -1 -13   88.16    7.18
  -2   1 -13   81.13    7.01
  -2   1 -13   82.50    2.90
  -2   1 -13   88.02    3.32
  -2  -1 -13   90.10    3.33
  -2  -1 -14   31.64    4.45
  -2   1 -14   29.57    1.79
  -2  -1 -14   33.37    2.15
  -2   1 -14   30.67    2.06
  -2  -1 -15    4.45    0.91
  -2   1 -15    4.73    0.86
  -2   1 -15    3.67    0.93
  -2  -1 -15    4.36    1.02
  -2   1 -16   33.53    1.80
  -2  -1 -16   34.71    1.99
  -2   1 -16   38.44    2.27
  -2  -1 -16   37.18    2.27
  -2  -1 -17    1.54    0.62
  -2   1 -17    2.51    0.85
  -2  -1 -17    2.12    0.85
  -2  -1 -18    0.74    0.50
  -2  -1 -18    0.34    0.63
  -2   1 -18   -0.36    0.71
  -2  -1 -19   14.35    0.90
  -2   1 -19   15.88    1.15
  -2  -1 -19   16.00    1.19
  -2   1 -20    2.22    0.45
  -2  -1 -20    2.40    0.47
   2  -2 -20    4.93    0.53
   2   2 -20    4.84    0.57
   2  -2 -20    6.32    0.74
   2  -2 -19    4.38    0.67
   2   2 -19    5.50    0.76
   2  -2 -19    5.18    0.83
   2  -2 -18    0.02    0.68
   2   2 -18    0.15    0.54
   2  -2 -17   10.42    1.31
   2   2 -17    9.97    1.20
   2   2 -16   17.81    1.56
   2  -2 -16   17.29    1.65
   2  -2 -15    2.25    0.88
   2   2 -15    2.16    0.84
  -2   2  14   69.14    6.21
   2  -2 -14   62.84    2.88
   2   2 -14   59.41    2.71
  -2   2  13   91.31    6.84
   2   2 -13   80.54    3.04
   2  -2 -13   86.75    3.26
   2   2 -12  470.72    6.95
   2  -2 -12  482.66    7.28
  -2   2  11   30.75    3.57
   2  -2 -11   29.99    3.13
  -2  -2  10  263.62    8.27
   2  -2 -10  249.60    8.62
   2  -2  -9   26.61    2.76
  -2  -2   9   32.64    2.78
   2  -2  -9   30.94    2.90
   2  -2  -8   11.03    1.77
  -2  -2   8   13.75    1.81
   2  -2  -8   11.16    1.69
   2  -2  -7   87.56    4.50
  -2  -2   7   94.21    4.07
   2  -2  -7   92.61    4.07
  -2  -2   6   40.88    2.52
   2  -2  -6   45.92    2.58
  -2  -2   5 1348.40   13.02
   2  -2  -5 1327.37   12.00
   2  -2  -4 4782.00   18.68
  -2  -2   4 4706.44   22.70
  -2  -2   3  689.62    8.03
  -2  -2   2  519.12    6.72
  -2  -2   2  531.56    6.61
  -2   2   1   17.14    1.26
  -2  -2   1   17.72    1.30
  -2  -2   1   17.07    1.30
  -2   2   0 2363.32   12.63
  -2   2   0 2384.05    9.74
  -2   2  -1  626.92    5.60
  -2   2  -1  619.34    6.56
  -2   2  -2   20.82    1.50
  -2   2  -3   22.40    1.79
  -2  -2  -3   22.83    1.83
  -2  -2  -4  279.75    6.79
  -2  -2  -4  276.30    6.45
  -2   2  -4  268.80    6.59
  -2   2  -5  417.40    9.05
  -2  -2  -5  413.54    8.42
  -2  -2  -5  422.30    8.99
  -2  -2  -6   41.05    2.88
  -2   2  -6   38.61    3.15
  -2  -2  -6   39.09    3.05
  -2  -2  -7   81.44    4.25
  -2   2  -7   83.10    4.87
  -2  -2  -7   79.43    4.57
  -2   2  -8   23.48    2.92
  -2  -2  -8   26.29    2.92
  -2  -2  -8   26.82    2.62
  -2  -2  -9   44.64    4.04
  -2   2  -9   39.61    4.00
  -2  -2  -9   39.51    3.32
  -2   2 -10    6.56    2.05
  -2  -2 -10    4.41    1.77
  -2  -2 -10    4.56    1.34
  -2   2 -11    6.84    1.99
  -2  -2 -11    6.32    2.03
  -2  -2 -11    6.90    0.97
  -2   2 -11    7.25    0.98
  -2  -2 -12   77.27    6.30
  -2   2 -12   71.77    6.40
  -2   2 -12   71.80    2.90
  -2  -2 -12   71.63    2.89
  -2   2 -13   -0.54    1.44
  -2  -2 -13   -2.30    1.72
  -2  -2 -13   -0.24    0.68
  -2   2 -13   -0.10    0.68
  -2  -2 -14    1.49    0.78
  -2   2 -14    1.70    0.79
  -2  -2 -15   15.58    1.47
  -2  -2 -15   15.17    1.58
  -2   2 -15   16.87    1.63
  -2  -2 -16   10.90    1.23
  -2  -2 -16   11.62    1.39
  -2   2 -16   11.76    1.40
  -2  -2 -17    3.28    0.76
  -2  -2 -17    4.75    0.99
  -2   2 -17    2.99    0.77
  -2  -2 -18   39.01    1.79
  -2  -2 -18   44.17    2.07
  -2   2 -18   42.02    2.00
  -2  -2 -19    0.25    0.36
  -2  -2 -19   -0.22    0.53
  -2   2 -19   -0.44    0.54
  -2  -2 -20   -0.36    0.39
  -2   2 -20    0.62    0.35
   2  -3 -20    1.95    0.41
   2  -3 -20    2.05    0.51
   2   3 -20    1.31    0.33
   2  -3 -19    2.00    0.54
   2   3 -19    1.43    0.45
   2  -3 -19    1.95    0.62
   2  -3 -18   -0.09    0.70
   2   3 -18    0.01    0.47
   2  -3 -17    4.27    0.95
   2   3 -17    4.35    0.82
   2   3 -16    8.07    1.08
   2  -3 -16    8.83    1.24
   2   3 -15    6.68    1.05
   2  -3 -15    7.46    1.18
  -2   3  14    9.31    2.44
   2   3 -14    8.32    1.10
   2  -3 -14    9.79    1.28
  -2   3  13  151.81    9.07
   2   3 -13  144.71    4.01
   2  -3 -13  150.82    4.29
  -2   3  12   10.57    2.55
   2  -3 -12   12.76    1.34
   2   3 -12   10.67    1.14
   2  -3 -11   21.64    2.87
   2  -3 -11   22.45    1.59
   2  -3 -10    3.25    1.17
   2  -3 -10    4.54    1.44
   2  -3  -9    8.27    1.73
   2  -3  -9   10.03    1.68
   2  -3  -8   14.84    1.81
   2  -3  -8   13.26    2.06
  -2  -3   8   15.03    1.70
   2  -3  -7    9.45    1.71
  -2  -3   7   10.18    1.31
   2  -3  -7    9.62    1.37
  -2  -3   6  193.53    5.07
   2  -3  -6  189.00    4.90
  -2  -3   5  965.88   10.64
   2  -3  -5  951.20    9.36
   2  -3  -4  228.32    3.69
  -2  -3   4  228.05    4.91
  -2  -3   3 2635.74   15.88
  -2  -3   3 2588.40   15.17
  -2  -3   2  411.85    6.21
  -2  -3   2  417.76    6.25
  -2  -3   1 1219.03   11.06
  -2  -3   0    3.90    0.92
  -2   3   0    4.03    0.67
  -2   3  -1  453.34    4.93
  -2   3  -1  461.46    6.07
  -2   3  -2  124.87    3.71
  -2   3  -2  122.05    1.86
  -2  -3  -3 1131.10   13.34
  -2   3  -3 1104.54   12.49
  -2  -3  -4  167.11    5.50
  -2   3  -4  166.97    5.43
  -2  -3  -4  177.49    5.64
  -2  -3  -5  529.39   10.32
  -2  -3  -5  548.75   10.44
  -2   3  -5  525.22   10.55
  -2  -3  -6  393.99    9.43
  -2   3  -6  384.79    9.86
  -2  -3  -6  401.40    9.61
  -2  -3  -7  631.23   12.67
  -2   3  -7  621.63   13.57
  -2  -3  -7  643.06   13.02
  -2  -3  -8   26.74    2.93
  -2  -3  -8   25.92    2.77
  -2   3  -8   22.32    2.92
  -2  -3  -9   68.09    4.90
  -2  -3  -9   60.18    4.34
  -2   3  -9   69.27    5.35
  -2   3 -10   84.29    6.28
  -2  -3 -10   78.33    5.66
  -2  -3 -10   71.47    4.94
  -2  -3 -11    1.72    0.96
  -2  -3 -11    0.21    1.18
  -2   3 -11    1.19    1.36
  -2  -3 -11    0.41    0.50
  -2   3 -11    0.35    0.59
  -2   3 -12   10.96    2.55
  -2  -3 -12    9.60    2.49
  -2  -3 -12   12.37    1.32
  -2   3 -12   10.17    1.22
  -2  -3 -13    5.54    1.94
  -2  -3 -13    5.02    1.00
  -2   3 -13    3.72    0.92
  -2   3 -14   51.21    2.60
  -2  -3 -14   48.72    2.54
  -2  -3 -15    6.20    1.09
  -2  -3 -15    5.51    1.08
  -2   3 -15    5.82    1.07
  -2  -3 -16   41.33    2.23
  -2  -3 -16   44.97    2.40
  -2   3 -16   41.11    2.25
  -2  -3 -17   17.67    1.42
  -2  -3 -17   20.55    1.57
  -2   3 -17   16.86    1.41
  -2  -3 -18    0.62    0.52
  -2  -3 -18   -0.10    0.61
  -2   3 -18   -0.80    0.62
  -2  -3 -19    3.57    0.56
  -2   3 -19    2.59    0.55
  -2  -3 -19    2.62    0.55
  -2  -3 -20    1.82    0.37
   2  -4 -20    1.52    0.40
   2  -4 -20    1.73    0.45
   2  -4 -19    6.46    0.77
   2   4 -19    5.10    0.60
   2  -4 -18    0.01    0.61
   2   4 -18   -1.21    0.58
   2  -4 -17   14.30    1.38
   2   4 -17   12.23    1.13
   2  -4 -16    9.15    1.26
   2   4 -16    9.56    1.11
   2   4 -15    5.82    0.98
   2  -4 -15    4.50    0.98
  -2   4  14   21.94    3.71
   2  -4 -14   20.19    1.72
   2   4 -14   19.66    1.55
   2   4 -13  101.47    3.31
   2  -4 -13  106.52    3.64
  -2   4  12  147.22    8.80
   2  -4 -12  133.64    7.60
   2  -4 -12  144.56    4.09
   2   4 -12  134.06    3.67
   2  -4 -11    0.95    0.89
   2  -4 -11    1.00    0.59
   2  -4 -10  185.95    8.48
   2  -4  -9   96.94    5.87
   2  -4  -8  450.65   12.10
   2  -4  -8  469.29    9.25
   2  -4  -7   94.93    5.33
   2  -4  -7   98.39    3.81
  -2  -4   7   94.82    3.57
   2  -4  -6  605.79    8.21
   2  -4  -6  595.05   12.66
  -2  -4   6  604.91    8.51
   2  -4  -5  185.16    3.82
  -2  -4   5  179.38    4.47
   2  -4  -4   57.02    1.61
  -2  -4   4   55.89    2.42
  -2  -4   3  105.47    3.28
  -2  -4   3  101.23    3.22
  -2  -4   2   25.37    1.75
  -2  -4   1    0.35    0.57
  -2   4   0  155.66    3.73
  -2  -4   0  162.65    4.78
  -2  -4  -1  353.94    7.31
  -2   4  -1  330.20    4.56
  -2  -4  -2  271.18    6.76
  -2   4  -2  256.19    5.72
  -2  -4  -3  243.96    6.80
  -2   4  -3  230.15    6.03
  -2  -4  -4    3.04    1.09
  -2  -4  -4    4.04    1.11
  -2   4  -4    4.39    1.16
  -2  -4  -5    0.17    0.92
  -2  -4  -5    0.13    0.80
  -2   4  -5    0.17    0.81
  -2   4  -6   86.14    4.92
  -2  -4  -6   89.40    4.66
  -2  -4  -6   88.52    4.83
  -2  -4  -7   45.33    3.73
  -2  -4  -7   49.67    3.74
  -2   4  -7   44.75    3.90
  -2  -4  -8   23.84    2.83
  -2   4  -8   22.85    3.10
  -2  -4  -8   23.88    2.87
  -2  -4  -9    5.45    1.66
  -2  -4  -9    5.46    1.49
  -2   4  -9    3.84    1.69
  -2  -4 -10    4.09    1.57
  -2  -4 -10    5.16    1.54
  -2   4 -10    6.34    1.95
  -2  -4 -11    6.96    1.93
  -2  -4 -11    6.24    1.80
  -2  -4 -11    5.22    0.90
  -2   4 -11    7.18    0.98
  -2  -4 -12  127.73    7.99
  -2  -4 -12  129.24    3.82
  -2   4 -12  121.34    3.72
  -2  -4 -13  116.46    3.75
  -2   4 -13  112.78    3.68
  -2  -4 -14   44.05    2.37
  -2   4 -14   42.29    2.33
  -2  -4 -15   22.72    1.78
  -2   4 -15   20.41    1.66
  -2  -4 -15   23.51    1.80
  -2  -4 -16   16.74    1.51
  -2   4 -16   15.95    1.39
  -2  -4 -16   19.21    1.61
  -2  -4 -17   25.39    1.65
  -2   4 -17   23.75    1.55
  -2  -4 -17   24.17    1.61
  -2  -4 -18   27.20    1.54
  -2  -4 -18   28.57    1.59
  -2   4 -18   26.29    1.45
  -2  -4 -19    0.97    0.42
  -2   4 -19    1.62    0.45
   2  -5 -20   10.82    0.71
   2  -5 -20   11.56    0.74
   2  -5 -19    2.78    0.58
   2  -5 -19    2.70    0.55
   2  -5 -18   -0.49    0.56
   2  -5 -17    0.01    0.64
   2   5 -17   -1.50    0.61
   2   5 -16   11.64    1.09
   2  -5 -16   12.54    1.39
   2  -5 -15    5.09    1.03
   2   5 -15    5.00    0.84
   2  -5 -14    8.52    1.23
   2   5 -14    8.51    1.04
  -2   5  13   10.36    2.81
   2  -5 -13   10.96    1.16
   2  -5 -13   11.25    1.33
   2  -5 -12    1.74    1.19
  -2   5  12   -0.25    1.32
   2  -5 -12    0.27    0.69
   2  -5 -12    0.21    0.53
   2  -5 -11  179.73    9.04
   2  -5 -11  174.52    4.06
   2  -5 -11  177.25    4.39
   2  -5 -10   97.04    6.53
   2  -5  -9  145.86    7.65
   2  -5  -8    7.89    1.97
   2  -5  -7  628.55   14.47
   2  -5  -6 1424.15   20.90
   2  -5  -5  231.15    8.07
   2  -5  -4  170.26    6.67
  -2  -5   4  172.04    4.25
  -2  -5   3  307.51    6.15
  -2  -5   2  118.12    4.01
  -2  -5   1   44.36    2.65
  -2  -5   0   87.67    3.83
  -2   5  -1   66.54    2.26
  -2  -5  -1   68.55    3.61
  -2  -5  -2    0.91    0.90
   2  -5   3  127.05    3.45
  -2  -5  -3  127.65    5.34
  -2  -5  -4    0.63    0.96
  -2  -5  -5  312.66    9.24
  -2  -5  -5  306.98    8.51
  -2  -5  -6    2.32    1.28
  -2  -5  -6    1.07    0.95
  -2  -5  -7  454.52   11.41
  -2  -5  -7  453.69   12.28
  -2  -5  -8   29.00    3.17
  -2  -5  -8   30.56    3.42
  -2  -5  -9  157.51    7.56
  -2  -5  -9  139.33    7.52
  -2  -5 -10    5.70    1.72
  -2  -5 -10    7.20    2.07
  -2  -5 -10    6.27    0.89
  -2   5 -10    5.88    0.88
  -2  -5 -11   60.14    5.27
  -2  -5 -11   59.95    5.33
  -2  -5 -11   61.31    2.55
  -2   5 -11   60.76    2.55
  -2  -5 -12   66.10    5.74
  -2   5 -12   57.80    2.60
  -2  -5 -12   61.37    2.66
  -2   5 -13   13.60    1.35
  -2  -5 -13   16.42    1.51
  -2   5 -14  145.81    4.13
  -2  -5 -14  151.21    4.23
  -2  -5 -15    1.75    0.85
  -2  -5 -15    2.15    0.82
  -2   5 -15    1.21    0.65
  -2  -5 -16   -0.02    0.74
  -2  -5 -16    0.43    0.61
  -2   5 -16   -0.48    0.68
  -2  -5 -17   19.02    1.46
  -2  -5 -17   19.10    1.38
  -2   5 -17   16.77    1.24
  -2  -5 -18    0.15    0.48
  -2  -5 -18   -0.48    0.55
  -2   5 -18    1.13    0.50
  -2  -5 -19    7.36    0.71
  -2  -5 -19    7.53    0.65
   2  -6 -19    9.80    0.97
   2  -6 -19    8.01    0.74
   2  -6 -18    0.56    0.48
   2  -6 -17    0.76    0.56
   2  -6 -16    9.38    1.16
   2  -6 -15    9.27    1.20
   2  -6 -14    0.52    0.65
   2  -6 -14    0.08    0.52
   2  -6 -13   74.47    6.36
   2  -6 -13   80.08    2.90
   2  -6 -13   81.58    3.17
   2  -6 -12  273.25   11.99
   2  -6 -12  284.56    5.46
   2  -6 -12  282.87    5.73
   2  -6 -11   23.50    3.55
   2  -6 -11   22.96    1.60
   2  -6 -11   25.31    1.75
   2  -6 -10   10.66    1.12
   2  -6 -10   12.22    2.70
   2  -6  -9   16.01    2.84
   2  -6  -8    7.53    2.06
   2  -6  -7    1.00    1.22
   2  -6  -6    0.57    1.10
   2  -6  -5  693.79   14.86
   2  -6  -4  260.11    8.79
  -2  -6   4  256.32    5.58
   2  -6  -3  705.66   13.69
  -2  -6   3  677.38   10.00
   2  -6  -2   55.55    3.76
  -2  -6   2   54.83    3.00
   2  -6  -1  219.64    6.92
  -2  -6   1  210.25    6.13
   2  -6   0    5.52    1.22
  -2  -6   0    4.27    1.14
  -2  -6  -1   63.20    3.75
   2  -6   1   61.44    3.30
  -2   6  -1   55.79    2.25
  -2  -6  -2   81.55    4.47
   2  -6   2   78.02    3.40
  -2  -6  -3  361.50    9.72
   2  -6   3  354.48    6.29
  -2  -6  -4  359.73   10.13
  -2  -6  -5  575.31   13.40
  -2  -6  -5  589.38   12.23
  -2  -6  -6  159.76    7.45
  -2  -6  -6  164.50    6.72
  -2  -6  -7    2.68    1.50
  -2  -6  -7    2.16    1.19
  -2  -6  -8   79.10    5.80
  -2  -6  -8   80.22    5.24
  -2  -6  -9   12.73    2.57
  -2  -6  -9   11.15    2.11
  -2  -6 -10  255.33   10.19
  -2  -6 -10  245.68   10.92
  -2  -6 -10  253.83    4.83
  -2  -6 -10  242.75    4.76
  -2   6 -10  236.09    4.77
  -2  -6 -11   53.16    5.29
  -2  -6 -11   54.19    2.29
  -2  -6 -11   53.51    2.39
  -2   6 -11   53.92    2.39
  -2  -6 -12  123.10    8.15
  -2   6 -12  119.84    3.62
  -2  -6 -12  124.16    3.66
  -2  -6 -13    6.23    0.97
  -2   6 -13    5.88    0.91
  -2  -6 -14    0.74    0.68
  -2   6 -14   -0.64    0.80
  -2  -6 -15    6.08    1.07
  -2   6 -15    4.12    0.76
  -2  -6 -15    5.56    0.95
  -2  -6 -16    0.12    0.68
  -2  -6 -16   -0.31    0.52
  -2   6 -16   -0.03    0.50
  -2  -6 -17   32.60    1.77
  -2   6 -17   30.92    1.46
  -2  -6 -17   32.70    1.62
  -2  -6 -18    2.55    0.60
  -2  -6 -18    1.58    0.43
  -2  -6 -19    2.24    0.42
   2  -7 -19    1.25    0.40
   2  -7 -18    2.74    0.62
   2  -7 -18    2.15    0.51
   2  -7 -17    3.77    0.70
   2  -7 -16    1.15    0.63
   2  -7 -15    0.16    0.60
   2  -7 -15    0.25    0.44
   2  -7 -14   14.37    1.30
   2  -7 -14   14.07    1.38
   2  -7 -13  108.39    3.42
   2  -7 -13  108.62    3.57
   2  -7 -12   36.18    4.54
   2  -7 -12   43.06    2.23
   2  -7 -12   42.62    2.27
   2  -7 -11   55.49    5.52
   2  -7 -11   57.58    2.52
   2  -7 -11   54.99    2.50
   2  -7 -10   50.67    5.22
   2  -7 -10   52.58    2.39
   2  -7 -10   48.97    2.30
   2  -7  -9   84.19    2.91
   2  -7  -9   88.15    6.71
   2  -7  -8  350.68   12.76
   2  -7  -7   37.64    4.11
   2  -7  -6    0.09    1.02
   2  -7  -5   14.46    2.45
   2  -7  -4  563.04   13.59
  -2  -7   3  266.14    6.78
   2  -7  -3  257.63    8.90
  -2  -7   2   -0.07    0.63
   2  -7  -2   -0.66    1.19
  -2  -7   1   53.56    3.42
   2  -7  -1   52.86    3.74
   2  -7   0  493.03   10.53
  -2  -7   0  499.20   10.77
  -2  -7  -1   44.79    3.42
   2  -7   1   47.96    3.13
  -2   7  -1   42.53    2.10
  -2  -7  -2  212.17    7.71
   2  -7   2  209.19    6.01
  -2  -7  -3   55.16    4.20
  -2  -7  -4    0.48    1.15
  -2  -7  -5  421.81   12.34
  -2  -7  -5  425.04   10.83
  -2  -7  -6    8.22    1.72
  -2  -7  -6    8.08    2.08
  -2  -7  -7   64.99    5.37
  -2  -7  -7   62.14    4.49
  -2  -7  -8    3.63    1.62
  -2  -7  -8    3.44    1.29
  -2  -7  -9  152.77    3.85
  -2  -7  -9  152.96    8.80
  -2  -7 -10  208.61   10.56
  -2  -7 -10  204.04    4.55
  -2  -7 -11   93.31    7.30
  -2  -7 -11   96.55    3.16
  -2  -7 -12   61.02    5.98
  -2  -7 -12   66.89    2.63
  -2  -7 -12   66.39    2.63
  -2  -7 -13   59.83    2.41
  -2  -7 -13   62.12    2.56
  -2  -7 -14   13.01    1.41
  -2  -7 -14   12.52    1.24
  -2  -7 -15   12.38    1.31
  -2  -7 -15   11.56    1.13
  -2  -7 -16   22.69    1.59
  -2  -7 -16   21.81    1.37
  -2  -7 -17   19.02    1.32
  -2  -7 -17   16.95    1.06
  -2  -7 -18    1.33    0.49
   2  -8 -18    7.15    0.76
   2  -8 -18    6.78    0.60
   2  -8 -17    1.42    0.46
   2  -8 -16    9.80    0.99
   2  -8 -15    5.14    0.85
   2  -8 -15    5.72    0.80
   2  -8 -14    3.72    0.81
   2  -8 -14    3.26    0.77
   2  -8 -13    9.69    1.19
   2  -8 -13    9.06    1.18
   2  -8 -12   52.02    2.49
   2  -8 -12   53.32    2.46
   2  -8 -11  127.21    8.70
   2  -8 -11  128.98    3.86
   2  -8 -11  129.74    3.76
   2  -8 -10   86.95    7.06
   2  -8 -10   96.82    3.31
   2  -8 -10   95.10    3.12
   2  -8  -9   12.70    1.27
   2  -8  -9   10.50    2.70
   2  -8  -8  105.03    3.27
   2  -8  -8  105.61    7.43
   2  -8  -7  136.59    8.12
   2  -8  -6    0.36    1.28
   2  -8  -5   20.35    3.06
   2  -8  -4    0.35    1.14
  -2  -8   3    0.93    0.69
   2  -8  -3    0.98    1.14
   2  -8  -2   26.94    2.98
  -2  -8   2   28.52    2.62
  -2  -8   1    0.05    0.75
   2  -8  -1   -0.32    0.90
  -2   8   0    2.13    0.75
   2  -8   0    1.95    1.01
  -2  -8   0    1.66    1.00
  -2  -8  -1   55.72    4.09
   2  -8   1   57.44    3.71
   2  -8   2    4.26    1.09
  -2  -8  -2    5.06    1.63
  -2  -8  -3  115.37    6.41
  -2  -8  -4    0.47    1.31
  -2  -8  -5   20.69    2.58
  -2  -8  -5   18.67    2.95
  -2  -8  -6  130.78    7.70
  -2  -8  -6  131.58    6.41
  -2  -8  -7    2.45    1.47
  -2   8  -7    1.89    0.66
  -2  -8  -7    1.20    0.59
  -2   8  -8   87.74    3.10
  -2  -8  -8   95.41    7.07
  -2  -8  -8   89.22    3.03
  -2  -8  -9    6.66    2.31
  -2   8  -9    6.99    1.06
  -2  -8  -9    7.19    1.05
  -2  -8 -10  250.33   12.10
  -2  -8 -10  250.64    5.20
  -2  -8 -11    3.19    1.68
  -2  -8 -11    3.78    0.84
  -2  -8 -12   26.91    1.73
  -2  -8 -13    1.16    0.68
  -2  -8 -13    0.01    0.55
  -2  -8 -14    1.35    0.77
  -2  -8 -15    0.82    0.64
  -2  -8 -16    0.43    0.57
  -2  -8 -17    0.61    0.48
  -2  -8 -18   14.74    0.91
   2  -9 -18    8.38    0.69
   2  -9 -17    0.53    0.42
   2  -9 -16    2.60    0.50
   2  -9 -15    0.68    0.47
   2  -9 -15    0.47    0.47
   2  -9 -14   12.74    1.20
   2  -9 -14   13.57    1.17
   2  -9 -13   43.87    2.25
   2  -9 -12    0.74    0.70
   2  -9 -11   76.26    3.07
   2  -9 -10  111.39    8.28
   2  -9 -10  115.00    3.72
   2  -9  -9    5.16    1.93
   2  -9  -9    6.48    1.05
   2  -9  -8   -0.04    1.51
   2   9  -8    0.05    0.60
   2  -9  -8    0.72    0.63
   2   9  -7   23.94    1.70
   2  -9  -7   23.36    1.66
   2  -9  -7   26.74    3.94
   2   9  -6    9.39    1.08
   2  -9  -6    9.31    1.09
   2  -9  -6    7.27    2.21
   2  -9  -5    0.04    1.09
   2  -9  -4   71.23    5.59
   2  -9  -3   92.65    6.10
  -2  -9   2   41.98    3.36
   2  -9  -2   41.26    3.95
  -2  -9   1  108.15    5.61
   2  -9  -1  110.58    6.11
  -2  -9   0    4.21    1.29
   2  -9   0    2.84    1.07
  -2  -9  -1  152.03    7.22
   2  -9   1  154.36    6.40
  -2  -9  -2   79.76    5.49
  -2  -9  -3   16.64    2.76
  -2  -9  -4   47.86    4.67
  -2  -9  -5  184.36    4.17
  -2  -9  -5  197.05    9.63
  -2   9  -6  198.38    4.54
  -2  -9  -6  203.59    4.49
  -2  -9  -6  212.35   10.32
  -2   9  -7   10.40    1.24
  -2  -9  -7    9.67    1.15
  -2  -9  -7    7.37    2.24
  -2   9  -8   36.74    2.11
  -2  -9  -8   35.68    2.03
  -2  -9  -8   36.21    4.65
  -2  -9  -9   92.69    7.51
  -2   9  -9   85.94    3.21
  -2  -9  -9   86.39    3.16
  -2  -9 -10   16.26    3.30
  -2  -9 -10   18.05    1.52
  -2  -9 -11    4.71    0.89
  -2  -9 -11    4.52    0.93
  -2  -9 -12   38.26    2.12
  -2  -9 -12   38.07    2.08
  -2  -9 -13    0.54    0.65
  -2  -9 -13    0.40    0.55
  -2  -9 -14    5.37    0.91
  -2  -9 -14    3.50    0.65
  -2  -9 -15   13.21    1.19
  -2  -9 -16    2.22    0.59
  -2  -9 -17    1.17    0.44
   2 -10 -17    3.31    0.52
   2 -10 -16   18.01    1.13
   2 -10 -16   11.66    0.83
   2 -10 -15    1.78    0.57
   2 -10 -14   20.35    1.46
   2 -10 -13   11.84    1.26
   2 -10 -12    0.39    0.67
   2 -10 -11    9.16    1.27
   2 -10 -10   13.42    1.42
   2 -10  -9  160.29   10.05
   2 -10  -9  159.06    4.37
   2 -10  -8    0.57    1.05
   2 -10  -8    0.97    0.77
   2  10  -7  262.18    5.59
   2 -10  -7  269.25    5.46
   2  10  -6   19.93    1.61
   2 -10  -6   19.04    1.54
   2 -10  -6   17.76    3.23
   2  10  -5   90.73    3.16
   2 -10  -5   81.47    6.46
   2 -10  -5   87.31    2.98
   2 -10  -4    1.64    1.34
   2  10  -4    2.29    0.73
   2 -10  -4    1.87    0.68
   2  10  -3    2.14    0.68
   2 -10  -3    2.60    1.45
   2 -10  -2  129.77    7.30
  -2 -10   1   23.38    2.79
   2 -10  -1   22.82    3.04
  -2 -10   0   14.33    2.40
   2 -10   0   10.68    2.01
  -2 -10  -1   15.41    2.56
  -2  10  -2   13.50    1.28
  -2 -10  -2   12.05    2.45
  -2  10  -3   27.86    1.77
  -2 -10  -3   24.58    3.46
  -2 -10  -3   28.94    1.72
  -2 -10  -4    1.55    1.40
  -2  10  -4    3.66    0.80
  -2 -10  -4    2.43    0.75
  -2  10  -5   64.85    2.71
  -2 -10  -5   63.63    5.80
  -2 -10  -5   64.31    2.61
  -2 -10  -6   -0.93    1.29
  -2  10  -6    1.27    0.67
  -2 -10  -6    0.64    0.64
  -2 -10  -7   -0.75    1.43
  -2  10  -7    0.95    0.70
  -2 -10  -7    0.12    0.67
  -2  10  -8  268.64    5.69
  -2 -10  -8  259.78   12.71
  -2 -10  -8  273.22    5.64
  -2  10  -9    4.84    1.01
  -2 -10  -9    3.28    1.74
  -2 -10  -9    4.64    0.83
  -2 -10  -9    4.24    1.01
  -2 -10 -10   95.26    3.14
  -2 -10 -10   95.40    3.39
  -2 -10 -11   17.42    1.43
  -2 -10 -11   18.71    1.56
  -2 -10 -12    0.69    0.62
  -2 -10 -12    0.16    0.64
  -2 -10 -13    0.66    0.56
  -2 -10 -13   -0.28    0.54
  -2 -10 -14    0.36    0.52
  -2 -10 -14    0.27    0.40
  -2 -10 -15   11.02    1.00
  -2 -10 -16    8.05    0.76
   2 -11 -16   19.10    0.97
   2 -11 -16   19.48    0.91
   2 -11 -15   -0.38    0.44
   2 -11 -15   -0.14    0.39
   2 -11 -14    6.64    0.89
   2 -11 -14    7.06    0.83
   2 -11 -13    1.86    0.71
   2 -11 -12    0.19    0.66
   2 -11 -11   66.29    2.84
   2 -11 -10   55.94    2.72
   2 -11  -9   18.27    1.66
   2 -11  -8  102.18    3.54
  -2  11   8   91.43    7.38
   2 -11  -8   96.67    7.83
   2  11  -7   43.44    2.44
   2 -11  -7   45.18    5.36
   2 -11  -7   44.76    2.36
   2  11  -6    1.26    0.81
   2 -11  -6    1.04    0.75
   2 -11  -5    0.83    1.20
   2  11  -5    0.29    0.70
   2 -11  -5    0.33    0.60
   2  11  -4   15.37    1.43
   2 -11  -4   14.65    2.86
   2 -11  -4   15.75    1.39
   2 -11  -3    3.67    1.70
   2  11  -3    4.21    0.87
   2 -11  -3    4.32    0.80
   2 -11  -2    0.63    1.24
   2  11  -2    0.25    0.49
   2 -11  -2    0.39    0.53
  -2  11   1  308.82    5.89
   2  11  -1  308.62    5.59
   2 -11  -1  316.43   11.30
   2  11   0   18.32    1.45
  -2 -11   0   21.85    3.10
  -2  11   0   18.07    1.54
  -2 -11   0   18.33    1.35
  -2 -11  -1   -0.72    1.35
  -2  11  -1    0.24    0.67
   2  11   1    0.36    0.53
  -2 -11  -1    0.33    0.57
   2  11   2  238.88    4.76
  -2 -11  -2  246.34   10.79
  -2  11  -2  245.70    5.30
  -2 -11  -2  237.18    4.82
  -2  11  -3   22.67    1.68
  -2 -11  -3   23.09    3.52
  -2 -11  -3   23.56    1.64
  -2 -11  -4    0.72    1.12
  -2  11  -4    0.56    0.66
  -2 -11  -4    0.95    0.69
  -2  11  -5   11.93    1.36
  -2 -11  -5   11.62    2.72
  -2 -11  -5   11.64    1.29
  -2 -11  -6    3.00    1.61
  -2  11  -6    4.76    1.01
  -2 -11  -6    4.00    0.88
  -2 -11  -7   -0.98    1.13
  -2  11  -7    0.62    0.76
  -2 -11  -7    0.40    0.75
  -2  11  -8    6.20    1.05
  -2 -11  -8    5.22    1.03
  -2 -11  -9   36.76    2.19
  -2 -11 -10   14.87    1.47
  -2 -11 -11   60.28    2.62
  -2 -11 -11   59.22    2.35
  -2 -11 -12   15.71    1.25
  -2 -11 -12   13.76    1.28
  -2 -11 -13    1.86    0.58
  -2 -11 -13    1.41    0.57
  -2 -11 -14    7.56    0.78
  -2 -11 -14    7.38    0.80
  -2 -11 -15   10.06    0.79
   2 -12 -15   -0.38    0.36
   2 -12 -14    4.87    0.72
   2 -12 -13    0.14    0.54
   2 -12 -12    0.97    0.68
   2 -12 -11    5.98    1.02
   2 -12 -10   22.35    1.75
   2 -12  -9   28.91    1.99
   2 -12  -8    6.42    1.12
   2  12  -7    9.12    1.28
   2 -12  -7    8.55    1.23
   2  12  -6   54.43    2.70
   2 -12  -6   55.44    2.62
   2 -12  -6   51.13    5.70
   2  12  -5   96.53    3.49
   2 -12  -5   95.09    3.31
   2  12  -4  177.76    4.60
   2 -12  -4  174.88    4.37
   2 -12  -4  169.47    9.71
   2  12  -3  221.90    5.05
  -2  12   3  223.79    5.23
   2 -12  -3  222.07   10.71
   2 -12  -3  221.90    4.78
   2 -12  -2   -0.98    1.10
  -2  12   2    0.14    0.67
   2  12  -2   -0.11    0.63
   2 -12  -2    0.45    0.57
  -2  12   1    0.07    0.65
   2  12  -1    0.40    0.67
   2  12   0   85.66    3.04
  -2  12   0   85.16    3.28
  -2 -12   0   80.52    2.81
  -2 -12  -1   90.64    6.54
  -2  12  -1   89.85    3.38
   2  12   1   96.59    3.21
  -2 -12  -1   92.42    3.07
  -2 -12  -2   12.77    2.70
  -2  12  -2   11.10    1.32
   2  12   2    9.92    1.11
  -2 -12  -2    8.72    1.10
   2  12   3   28.76    1.77
  -2 -12  -3   27.17    4.03
  -2  12  -3   28.70    1.99
  -2 -12  -3   28.90    1.85
  -2  12  -4  220.34    5.25
  -2 -12  -4  226.29   11.44
  -2 -12  -4  221.26    5.02
  -2 -12  -5   36.99    4.77
  -2  12  -5   38.68    2.30
  -2 -12  -5   43.33    2.31
  -2  12  -6  126.69    4.05
  -2 -12  -6  130.22    3.98
  -2  12  -7    1.98    0.87
  -2 -12  -7    2.03    0.84
  -2  12  -8   -0.06    0.71
  -2 -12  -8   -0.33    0.74
  -2 -12  -9   20.56    1.67
  -2 -12 -10    2.89    0.82
  -2 -12 -11    1.05    0.66
  -2 -12 -12    4.29    0.80
  -2 -12 -13    7.31    0.83
  -2 -12 -14    1.11    0.40
   2 -13 -14    0.40    0.38
   2 -13 -13    0.52    0.51
   2 -13 -12    8.97    1.03
   2 -13 -11   22.59    1.58
  -2  13  10   28.39    1.64
   2 -13 -10   29.01    1.87
  -2  13   9   11.62    1.18
   2 -13  -9   11.35    1.32
  -2  13   8    0.00    0.62
   2 -13  -8   -0.22    0.74
  -2  13   7   38.76    2.19
   2 -13  -7   41.48    2.28
   2  13  -6   25.93    1.92
  -2  13   6   26.86    1.86
   2 -13  -6   26.98    1.86
  -2  13   5   20.96    1.70
   2  13  -5   23.19    1.80
   2 -13  -5   23.14    1.71
   2  13  -4    1.05    0.74
  -2  13   4    0.27    0.70
   2 -13  -4   -0.99    0.78
   2  13  -3    2.26    0.75
  -2  13   3    2.28    0.85
   2 -13  -3    1.48    0.60
   2  13  -2  303.54    5.94
  -2  13   2  294.84    6.13
   2 -13  -2  298.09    5.41
  -2  13   1   28.18    2.01
   2  13  -1   30.29    1.93
   2  13   0    4.67    0.91
  -2  13   0    3.91    0.99
  -2 -13   0    3.74    0.74
  -2  13  -1   27.48    1.98
   2  13   1   28.09    1.83
  -2 -13  -1   28.84    1.77
  -2  13  -2  190.44    4.96
   2  13   2  186.91    4.46
  -2 -13  -2  185.02    4.47
   2  13   3    9.72    1.12
  -2  13  -3    8.71    1.29
  -2 -13  -3    8.10    1.13
  -2  13  -4   47.39    2.54
  -2 -13  -4   46.49    2.39
  -2  13  -5    0.79    0.74
  -2 -13  -5    0.41    0.70
  -2  13  -6   90.56    3.42
  -2 -13  -6   88.40    3.29
  -2  13  -7    6.59    1.16
  -2 -13  -7    7.01    1.13
  -2  13  -8   68.95    2.93
  -2 -13  -8   71.40    2.93
  -2 -13  -9   53.55    2.48
  -2 -13 -10    1.28    0.69
  -2 -13 -11    0.67    0.59
  -2 -13 -12    1.33    0.55
  -2 -13 -13    5.73    0.66
   2 -14 -13    1.33    0.44
   2 -14 -12    0.84    0.48
   2 -14 -11   -0.10    0.54
   2 -14 -10    2.29    0.75
  -2  14   9   60.75    2.29
   2 -14  -9   60.15    2.50
  -2  14   8    5.49    0.87
   2 -14  -8    6.08    1.02
  -2  14   7    5.37    0.91
   2 -14  -7    5.44    1.03
   2  14  -6   13.57    1.43
  -2  14   6   15.35    1.42
   2 -14  -6   15.95    1.44
  -2  14   5    3.55    0.90
   2  14  -5    3.90    0.98
   2 -14  -5    4.55    0.91
   2  14  -4    2.39    0.85
  -2  14   4    2.45    0.83
   2 -14  -4    1.25    0.67
   2  14  -3    4.07    0.92
  -2  14   3    3.47    0.90
   2 -14  -3    3.87    0.84
   2  14  -2   24.24    1.79
  -2  14   2   25.42    1.88
   2  14  -1  107.14    3.51
  -2  14   1  103.99    3.67
  -2  14   0   15.47    1.59
   2  14   0   15.38    1.42
  -2  14  -1   51.68    2.66
   2  14   1   48.52    2.34
  -2 -14  -1   49.90    2.29
  -2  14  -2   12.86    1.45
   2  14   2   11.10    1.22
  -2 -14  -2   12.27    1.23
   2  14   3   11.31    1.15
  -2  14  -3   12.09    1.47
  -2 -14  -3   10.45    1.23
  -2  14  -4    7.56    1.20
  -2 -14  -4    8.93    1.18
  -2  14  -5    0.12    0.72
  -2 -14  -5    0.52    0.72
  -2  14  -6    3.42    0.94
  -2 -14  -6    3.36    0.90
  -2  14  -7   -0.05    0.67
  -2 -14  -7   -0.31    0.66
  -2 -14  -8    5.63    1.00
  -2 -14  -9   -0.41    0.68
  -2 -14 -10    0.18    0.56
  -2 -14 -11    7.53    0.86
  -2 -14 -12    0.04    0.40
  -2 -14 -13    1.14    0.32
   2 -15 -12    0.34    0.34
   2 -15 -11    0.65    0.45
   2 -15 -10    0.99    0.54
  -2  15   9    0.52    0.41
   2 -15  -9   -0.42    0.54
  -2  15   8    6.06    0.80
   2 -15  -8    6.69    0.93
  -2  15   7    2.63    0.68
   2 -15  -7    2.14    0.72
  -2  15   6   -0.05    0.52
   2 -15  -6    0.21    0.54
   2  15  -5    7.17    1.04
  -2  15   5    8.32    1.07
   2 -15  -5    7.90    0.99
   2  15  -4   24.02    1.75
  -2  15   4   26.18    1.77
   2 -15  -4   24.87    1.57
  -2  15   3   18.35    1.57
   2  15  -3   17.88    1.51
   2 -15  -3   17.05    1.31
   2  15  -2    0.73    0.67
  -2  15   2   -0.09    0.73
   2  15  -1  158.93    4.09
  -2  15   1  152.41    4.27
   2  15   0    0.50    0.62
  -2  15   0    0.63    0.73
  -2  15  -1   53.44    2.61
   2  15   1   51.30    2.29
  -2 -15  -1   50.79    2.14
   2  15   2   16.88    1.32
  -2  15  -2   16.43    1.56
  -2 -15  -2   15.11    1.28
  -2  15  -3   14.57    1.49
  -2 -15  -3   15.27    1.30
  -2  15  -4   87.80    3.22
  -2 -15  -4   87.14    2.96
  -2  15  -5   43.66    2.28
  -2 -15  -5   40.34    2.04
  -2  15  -6    0.24    0.67
  -2 -15  -6    0.25    0.60
  -2 -15  -7    8.30    1.02
  -2 -15  -8   16.21    1.27
  -2 -15  -9    0.81    0.63
  -2 -15 -10    2.03    0.55
  -2 -15 -11   -0.10    0.36
   2 -16 -10   14.60    0.91
   2 -16  -9    3.65    0.60
  -2  16   8   -0.01    0.31
   2 -16  -8   -0.40    0.44
  -2  16   7    0.11    0.37
   2 -16  -7   -0.08    0.47
  -2  16   6    6.87    0.82
   2 -16  -6    5.48    0.75
  -2  16   5    0.25    0.49
   2 -16  -5    0.41    0.43
  -2  16   4    8.15    1.01
   2 -16  -4    6.42    0.77
   2  16  -3   19.12    1.45
  -2  16   3   20.52    1.49
   2  16  -2    3.35    0.75
  -2  16   2    2.99    0.74
  -2  16   1    0.49    0.63
   2  16  -1    1.57    0.62
   2  16   0    5.34    0.82
  -2  16   0    3.67    0.88
  -2  16  -1   21.19    1.61
   2  16   1   20.45    1.35
  -2  16  -2    0.24    0.68
   2  16   2    0.04    0.41
  -2 -16  -2    0.64    0.49
  -2  16  -3   66.32    2.63
  -2 -16  -3   63.86    2.24
  -2  16  -4   25.56    1.69
  -2 -16  -4   23.90    1.43
  -2  16  -5    5.10    0.88
  -2 -16  -5    4.74    0.76
  -2 -16  -6   18.85    1.26
  -2 -16  -7    0.69    0.50
  -2 -16  -8    0.81    0.47
  -2 -16  -9    0.09    0.36
  -2 -16 -10    4.04    0.51
   2 -17  -8    9.64    0.66
   2 -17  -7    9.94    0.71
  -2  17   6    8.47    0.70
   2 -17  -6    8.28    0.68
  -2  17   5    5.78    0.68
  -2  17   4   -0.57    0.45
  -2  17   3    9.87    0.94
  -2  17   2    5.62    0.79
  -2  17   1    0.70    0.54
   2  17  -1    1.29    0.50
  -2  17   0    4.13    0.76
   2  17   0    4.11    0.62
   2  17   1    1.04    0.43
  -2  17  -1    2.05    0.66
  -2  17  -2    2.91    0.73
  -2  17  -3    4.25    0.74
  -2 -17  -3    4.06    0.55
  -2  17  -4   37.46    1.74
  -2 -17  -4   34.16    1.38
  -2 -17  -5    1.32    0.43
  -2 -17  -6    2.02    0.46
  -2 -17  -7   40.39    1.38
  -2 -17  -8    4.01    0.47
  -2  18   3    1.07    0.37
  -2  18   2    5.30    0.61
  -2  18   1   17.27    1.03
  -2  18   0    9.29    0.82
  -2  18  -1   30.02    1.37
  -2  18  -2   -0.26    0.38
   3   0 -20   -0.45    0.43
   3   0 -19   22.05    1.42
   3   0 -18    0.43    0.63
   3   0 -17   -0.19    0.72
   3   0 -16    0.29    0.71
   3   0 -15  123.78    3.99
   3   0 -14    0.12    0.67
   3   0 -13    0.56    0.60
  -3   0  12    0.24    1.02
   3   0 -12    0.42    0.62
  -3   0  11  115.63    6.63
  -3   0  10    0.75    1.01
   3   0  -9  226.95    7.11
  -3   0   9  246.10    8.58
  -3   0   8    0.24    0.88
  -3   0   7  241.52    7.46
  -3   0   6    0.45    0.80
  -3   0   5 1132.82   14.05
  -3   0   4    2.70    0.90
  -3   0   3 1321.00   13.11
  -3   0   2    2.64    0.84
  -3   0   1 2868.55   17.21
  -3   0   0    1.66    0.67
  -3   0  -2    0.77    0.77
  -3   0  -2    0.66    0.64
  -3   0  -3  360.60    7.36
  -3   0  -3  360.96    6.69
  -3   0  -4   -0.25    0.88
  -3   0  -4    0.34    0.55
  -3   0  -5  177.32    6.15
  -3   0  -5  169.97    5.13
  -3   0  -6    0.33    1.10
  -3   0  -6    0.02    0.56
  -3   0  -7  549.65   12.60
  -3   0  -7  512.22    9.67
  -3   0  -8   -0.38    1.26
  -3   0  -8    1.61    0.75
  -3   0  -9  224.08    9.28
  -3   0 -10    1.34    1.63
  -3   0 -11   17.86    3.18
  -3   0 -11   16.67    1.41
  -3   0 -12    0.27    0.62
  -3   0 -12    0.36    1.26
  -3   0 -12    0.59    0.56
  -3   0 -13  136.41    9.14
  -3   0 -13  131.46    3.76
  -3   0 -13  136.47    4.13
  -3   0 -14   -0.31    0.68
  -3   0 -14    0.34    0.73
  -3   0 -15   64.25    2.64
  -3   0 -15   66.68    2.98
  -3   0 -16    0.14    0.56
  -3   0 -16    0.24    0.78
  -3   0 -17    0.39    0.41
  -3   0 -17   -0.42    0.87
  -3   0 -18   -0.58    0.40
  -3   0 -18   -1.32    0.75
  -3   0 -19   18.34    1.18
  -3   0 -20    0.82    0.39
   3  -1 -20    6.46    0.74
   3   1 -20    6.39    0.69
   3  -1 -19   -0.05    0.52
   3  -1 -19    0.32    0.38
   3   1 -19    0.14    0.47
   3   1 -18   18.56    1.43
   3  -1 -18   20.33    1.56
   3   1 -17    1.32    0.70
   3  -1 -17    2.54    0.87
   3  -1 -16   39.02    2.33
   3   1 -16   38.86    2.28
   3   1 -15    0.07    0.66
   3  -1 -15   -0.05    0.71
   3   1 -14   31.08    2.02
   3  -1 -14   29.50    2.02
  -3   1  13   22.58    3.35
   3  -1 -13   18.61    1.60
   3   1 -13   17.65    1.51
   3   1 -12   28.94    1.81
   3  -1 -12   28.17    1.84
  -3  -1  11    4.43    1.54
  -3   1  11    5.55    1.56
   3  -1 -10   43.64    3.50
  -3   1  10   45.12    4.08
  -3  -1  10   50.70    4.00
  -3   1   9    2.42    1.35
   3  -1  -9    2.38    0.97
  -3  -1   9    2.55    1.12
  -3  -1   8   69.76    4.18
  -3   1   8   65.99    4.35
  -3  -1   7   11.99    1.82
  -3   1   7   15.10    2.12
  -3  -1   6   95.14    4.29
  -3   1   6   88.44    4.41
  -3   1   5  879.06   12.79
  -3  -1   5  888.72   12.05
  -3   1   4  795.88   11.33
  -3  -1   4  794.32   10.67
  -3   1   3  490.25    8.28
  -3  -1   3  486.42    7.90
  -3  -1   2  448.42    7.21
  -3   1   2  455.30    7.48
  -3   1   1   48.08    2.31
  -3  -1   1   45.94    2.31
  -3  -1   1   47.88    2.43
  -3  -1   0  935.13   10.03
  -3   1   0  923.05    9.33
  -3   1  -1 5050.33   22.06
  -3   1  -1 5089.14   21.13
  -3   1  -2  526.92    7.96
  -3  -1  -2  532.10    8.29
  -3  -1  -3 1015.44   12.83
  -3   1  -3  976.23   12.01
  -3  -1  -3  994.74   11.78
  -3   1  -3  972.00   10.62
  -3   1  -4  593.54   10.28
  -3  -1  -4  615.72   10.69
  -3   1  -4  590.80    8.53
  -3  -1  -4  612.19    9.67
  -3   1  -5 1015.56   14.67
  -3  -1  -5 1029.31   14.91
  -3  -1  -5 1015.39   13.12
  -3   1  -5 1020.16   11.40
  -3   1  -6   17.23    2.25
  -3  -1  -6   20.85    2.46
  -3   1  -6   16.69    1.61
  -3  -1  -6   20.36    2.03
  -3   1  -7  216.90    8.00
  -3  -1  -7  215.23    7.88
  -3   1  -7  197.67    5.42
  -3  -1  -7  208.47    6.68
  -3  -1  -8  183.49    7.87
  -3   1  -8  183.01    7.96
  -3  -1  -8  181.60    6.53
  -3  -1  -9    4.88    1.60
  -3   1  -9    5.00    1.85
  -3  -1  -9    4.33    1.25
  -3   1 -10   -0.22    1.40
  -3  -1 -10    0.70    1.35
  -3  -1 -11   69.53    5.95
  -3   1 -11   59.88    5.60
  -3   1 -11   60.51    2.35
  -3  -1 -11   64.31    2.64
  -3   1 -11   62.88    2.62
  -3   1 -12   64.95    6.14
  -3  -1 -12   58.27    5.76
  -3   1 -12   62.40    2.48
  -3  -1 -12   65.03    2.77
  -3   1 -12   63.02    2.77
  -3  -1 -13   50.30    5.61
  -3   1 -13   52.91    5.80
  -3   1 -13   48.85    2.27
  -3  -1 -13   49.35    2.40
  -3  -1 -13   54.12    2.64
  -3   1 -13   50.96    2.57
  -3   1 -14    1.95    0.66
  -3  -1 -14    2.50    0.75
  -3  -1 -14    2.34    0.92
  -3   1 -14    2.41    0.87
  -3   1 -15   20.82    1.50
  -3  -1 -15   20.18    1.57
  -3   1 -15   21.01    1.81
  -3  -1 -15   21.90    1.83
  -3   1 -16    8.42    0.95
  -3  -1 -16    9.96    1.14
  -3   1 -16    9.62    1.23
  -3  -1 -16    9.95    1.32
  -3  -1 -17    1.15    0.58
  -3  -1 -17    0.46    0.76
  -3   1 -17    0.46    0.79
  -3  -1 -18    0.33    0.39
  -3  -1 -18   -0.89    0.68
  -3   1 -18   -0.85    0.69
  -3  -1 -19    3.27    0.45
  -3   1 -19    2.19    0.54
  -3  -1 -19    2.67    0.58
  -3   1 -20    7.27    0.62
  -3  -1 -20    6.81    0.60
   3  -2 -20    0.30    0.28
   3   2 -20   -0.47    0.39
   3  -2 -20    0.70    0.45
   3  -2 -19    7.14    0.92
   3  -2 -19    6.44    0.75
   3   2 -19    6.67    0.78
   3  -2 -18    2.67    0.80
   3   2 -18    1.52    0.57
   3  -2 -17    8.67    1.21
   3   2 -17    7.65    1.01
   3   2 -16    1.37    0.74
   3  -2 -16    1.93    0.85
   3   2 -15  210.97    5.04
   3  -2 -15  215.01    5.32
  -3   2  14    2.52    1.22
   3  -2 -14    1.79    0.78
   3   2 -14    2.20    0.74
  -3   2  13   56.43    5.49
   3  -2 -13   53.93    2.62
   3   2 -13   50.48    2.42
  -3   2  12   20.30    3.19
   3   2 -12   16.54    1.38
   3  -2 -12   18.62    1.54
  -3   2  11   42.69    4.40
   3  -2 -11   44.73    3.96
   3  -2 -10   85.18    5.26
  -3   2  10   85.18    5.79
  -3  -2  10   91.68    5.16
   3  -2  -9  242.11    8.54
  -3   2   9  258.52    9.34
  -3  -2   9  265.42    8.22
  -3   2   8   78.45    4.86
  -3  -2   8   84.07    4.43
  -3  -2   7   36.39    2.76
  -3   2   7   34.79    3.11
  -3   2   6   62.88    3.86
  -3  -2   6   66.70    3.50
  -3   2   5  116.60    4.88
  -3  -2   5  121.65    4.42
  -3   2   4  890.31   12.38
  -3  -2   4  904.97   11.19
  -3  -2   3 4144.47   22.99
  -3   2   3 4143.82   24.95
  -3   2   2 4953.25   25.41
  -3  -2   2 4975.58   24.54
  -3  -2   2 4992.67   24.64
  -3  -2   1  996.61   10.81
  -3   2   1 1010.81   10.57
  -3   2   1  987.30    6.19
  -3  -2   1  981.15   10.90
  -3  -2   0   43.48    2.36
  -3   2   0   42.95    2.08
  -3   2   0   41.38    1.64
  -3   2  -1   25.33    1.52
  -3   2  -1   25.94    1.57
  -3   2  -2 2001.19   15.28
  -3   2  -2 1961.90   12.35
  -3   2  -3  309.64    6.75
  -3  -2  -3  304.12    6.95
  -3  -2  -4   10.50    1.67
  -3   2  -4   10.80    1.58
  -3  -2  -4   10.28    1.50
  -3   2  -5   37.10    2.96
  -3  -2  -5   37.98    3.05
  -3  -2  -5   37.20    2.75
  -3   2  -6  266.07    8.27
  -3  -2  -6  271.96    8.44
  -3  -2  -6  267.91    7.64
  -3  -2  -7   62.13    4.35
  -3   2  -7   61.77    4.40
  -3  -2  -7   62.47    3.93
  -3  -2  -8  199.24    8.17
  -3   2  -8  204.88    8.51
  -3  -2  -8  186.35    7.01
  -3   2  -9   51.75    4.71
  -3  -2  -9   53.91    4.65
  -3  -2  -9   48.26    3.82
  -3   2 -10   -1.31    1.56
  -3  -2 -10    1.01    0.95
  -3  -2 -10    0.25    1.10
  -3  -2 -11   57.48    5.34
  -3   2 -11   61.01    5.71
  -3  -2 -11   56.54    2.45
  -3   2 -11   57.62    2.54
  -3   2 -12   86.47    7.19
  -3  -2 -12   88.82    7.03
  -3  -2 -12   80.94    3.09
  -3   2 -12   78.25    3.06
  -3  -2 -13  120.71    8.46
  -3   2 -13  126.75    9.01
  -3  -2 -13  121.46    3.74
  -3  -2 -13  126.04    3.96
  -3   2 -13  120.30    3.91
  -3  -2 -14   13.56    1.39
  -3  -2 -14   15.61    1.55
  -3   2 -14   13.79    1.47
  -3  -2 -15   -0.23    0.73
  -3   2 -15   -0.22    0.75
  -3  -2 -15   -0.24    0.77
  -3  -2 -16    1.60    0.65
  -3  -2 -16    2.30    0.89
  -3   2 -16    1.04    0.78
  -3  -2 -17    7.73    0.99
  -3  -2 -17    6.95    1.04
  -3   2 -17    6.26    1.00
  -3  -2 -18    6.25    0.77
  -3  -2 -18    6.19    0.87
  -3   2 -18    4.50    0.77
  -3  -2 -19    5.20    0.58
  -3   2 -19    6.12    0.74
  -3  -2 -19    5.88    0.73
   3  -3 -20    8.14    0.67
   3  -3 -20    9.39    0.84
   3  -3 -19    2.94    0.69
   3   3 -19    2.62    0.54
   3  -3 -18    7.07    1.03
   3   3 -18    6.21    0.82
   3  -3 -17    0.86    0.76
   3   3 -17    0.55    0.54
   3  -3 -16   40.29    2.35
   3   3 -16   38.98    2.11
   3   3 -15    0.97    0.64
   3  -3 -15    1.21    0.82
  -3   3  14    0.05    1.33
   3  -3 -14   -0.23    0.75
   3   3 -14    0.29    0.56
  -3   3  13   63.64    5.98
   3   3 -13   63.46    2.67
   3  -3 -13   67.44    2.95
  -3   3  12    5.96    2.14
   3   3 -12    6.67    0.97
   3  -3 -12    7.49    1.10
   3  -3 -11   38.50    3.97
  -3   3  11   41.65    4.48
  -3   3  10  244.85   10.03
   3  -3 -10  230.12    9.08
  -3   3   9   14.67    2.52
   3  -3  -9   14.47    2.34
  -3  -3   9   14.53    1.88
   3  -3  -8 1717.14   23.05
  -3  -3   8 1839.16   19.69
  -3  -3   7   83.56    3.99
  -3  -3   6  239.75    6.37
  -3  -3   5  290.13    6.68
  -3  -3   4  156.43    4.74
  -3   3   3   91.60    3.92
  -3  -3   3   93.19    3.53
  -3  -3   3   92.37    3.46
  -3  -3   2 3996.73   22.61
  -3   3   2 3955.64   23.65
  -3  -3   2 3975.45   22.50
  -3  -3   1  885.34   10.72
  -3   3   1  890.67   10.35
  -3  -3   1  863.81   10.91
  -3   3   0   71.95    2.07
  -3   3   0   70.90    2.70
  -3  -3   0   74.11    3.32
  -3   3  -1   17.01    1.30
  -3   3  -1   15.16    1.20
  -3  -3  -1   15.87    1.66
  -3   3  -2   67.48    2.15
  -3   3  -2   69.25    2.94
  -3  -3  -2   74.79    3.55
  -3   3  -3   39.42    2.52
  -3  -3  -3   41.98    2.85
  -3  -3  -4  501.69   10.46
  -3   3  -4  476.50    9.50
  -3  -3  -4  484.14    9.92
  -3   3  -5  201.95    6.80
  -3  -3  -5  194.23    6.81
  -3  -3  -5  201.14    6.72
  -3  -3  -6    0.18    0.90
  -3  -3  -6    1.09    1.02
  -3   3  -6   -0.10    0.95
  -3   3  -7  117.36    6.10
  -3  -3  -7  123.76    6.13
  -3  -3  -7  118.76    5.73
  -3  -3  -8   48.07    4.14
  -3   3  -8   43.60    4.13
  -3  -3  -8   44.09    3.70
  -3   3  -9    1.98    1.45
  -3  -3  -9    1.15    0.87
  -3  -3  -9   -0.20    1.27
  -3   3 -10   26.51    3.70
  -3  -3 -10   24.64    3.42
  -3  -3 -10   23.69    2.99
  -3   3 -11    3.56    1.79
  -3  -3 -11    5.10    2.06
  -3  -3 -11    4.18    0.83
  -3   3 -11    3.74    0.88
  -3  -3 -12  105.26    7.62
  -3   3 -12  102.82    7.89
  -3  -3 -12  103.28    3.47
  -3   3 -12  102.51    3.50
  -3  -3 -13    9.94    1.25
  -3  -3 -13   10.12    1.28
  -3   3 -13    9.05    1.27
  -3  -3 -14   69.86    2.96
  -3   3 -14   70.09    3.01
  -3  -3 -14   69.76    3.03
  -3  -3 -15   11.51    1.31
  -3   3 -15   10.03    1.29
  -3  -3 -15   11.42    1.34
  -3  -3 -16    3.20    0.88
  -3   3 -16    1.85    0.78
  -3  -3 -16    4.31    0.94
  -3  -3 -17    1.65    0.64
  -3  -3 -17    1.52    0.69
  -3   3 -17    0.47    0.65
  -3  -3 -18    1.08    0.53
  -3   3 -18    0.04    0.55
  -3  -3 -18   -0.57    0.66
  -3  -3 -19    8.06    0.70
  -3   3 -19   10.42    0.84
  -3  -3 -19    8.96    0.80
   3  -4 -20    9.65    0.72
   3  -4 -20   11.07    0.82
   3  -4 -19    5.57    0.80
   3  -4 -18    0.14    0.61
   3   4 -18    0.52    0.40
   3   4 -17    8.37    0.96
   3  -4 -17   10.60    1.24
   3  -4 -16    8.60    1.22
   3   4 -16    7.95    1.02
   3  -4 -15  118.51    3.95
   3   4 -15  113.63    3.49
   3  -4 -14   58.56    2.80
   3   4 -14   53.56    2.44
   3   4 -13   89.25    3.07
   3  -4 -13   98.49    3.53
   3  -4 -12   -0.91    1.06
  -3   4  12    0.73    1.35
   3  -4 -12    0.81    0.65
   3   4 -12   -0.32    0.62
   3  -4 -12    0.39    0.52
   3  -4 -11  412.94    6.12
   3  -4 -11  419.47   13.53
  -3   4  11  438.76   14.65
  -3   4  10   55.69    5.02
   3  -4 -10   50.82    4.54
   3  -4  -9  725.39   16.48
  -3  -4   8    2.25    0.89
   3  -4  -8    1.53    1.10
  -3  -4   7  544.05    9.81
  -3  -4   6  650.13   10.34
  -3  -4   5    5.06    1.04
  -3  -4   4  154.58    4.75
  -3  -4   3    6.95    1.12
  -3  -4   3    7.23    1.15
  -3   4   2  515.69    8.99
  -3  -4   2  538.61    8.87
  -3   4   1   57.61    2.83
  -3  -4   1   58.91    3.09
  -3  -4   0    1.91    0.87
  -3   4   0    1.43    0.63
  -3   4  -1  151.66    3.93
  -3   4  -1  144.85    3.53
  -3   4  -2    0.81    0.55
  -3   4  -2    1.35    0.39
  -3  -4  -2    1.47    0.91
  -3   4  -3  225.93    6.19
  -3  -4  -3  245.08    7.23
  -3  -4  -4   45.37    3.37
  -3   4  -4   41.78    2.98
  -3  -4  -5  113.40    5.47
  -3   4  -5  109.55    5.18
  -3  -4  -5  118.36    5.57
  -3  -4  -6    0.39    0.99
  -3   4  -6    0.65    0.93
  -3  -4  -6    0.72    0.97
  -3   4  -7   48.59    4.14
  -3  -4  -7   47.17    3.97
  -3  -4  -7   51.93    4.10
  -3  -4  -8   51.67    4.40
  -3   4  -8   53.31    4.65
  -3  -4  -8   50.48    4.23
  -3  -4  -9    3.70    1.41
  -3   4  -9    4.18    1.64
  -3  -4  -9    4.14    1.51
  -3  -4 -10    6.37    2.05
  -3   4 -10    6.88    2.14
  -3  -4 -10    4.73    1.53
  -3  -4 -10    6.35    0.90
  -3   4 -10    6.87    0.96
  -3  -4 -11   -0.24    0.81
  -3  -4 -11    1.53    1.33
  -3  -4 -11    0.34    0.59
  -3   4 -11    0.83    0.58
  -3  -4 -12   34.88    4.52
  -3  -4 -12   31.06    1.93
  -3   4 -12   29.52    1.95
  -3  -4 -13  357.87    6.54
  -3   4 -13  349.63    6.52
  -3  -4 -13  355.85    6.50
  -3  -4 -14   68.31    2.93
  -3   4 -14   66.71    2.94
  -3  -4 -14   69.56    2.94
  -3  -4 -15   12.97    1.38
  -3   4 -15   13.41    1.37
  -3  -4 -15   14.05    1.43
  -3  -4 -16   20.83    1.60
  -3   4 -16   21.21    1.59
  -3  -4 -16   23.52    1.68
  -3  -4 -17   15.79    1.31
  -3   4 -17   14.24    1.21
  -3  -4 -17   14.49    1.26
  -3  -4 -18    2.24    0.59
  -3  -4 -18    0.89    0.49
  -3   4 -18    2.38    0.63
  -3  -4 -19    5.73    0.61
  -3  -4 -19    6.19    0.62
   3  -5 -20   16.88    0.86
   3  -5 -20   16.98    0.90
   3  -5 -19    3.39    0.61
   3  -5 -19    3.13    0.59
   3  -5 -18    5.32    0.85
   3  -5 -17   -0.20    0.65
   3  -5 -16   23.10    1.83
   3  -5 -15  106.07    3.70
   3  -5 -14    2.26    0.87
   3  -5 -14    3.78    0.77
  -3   5  13  229.14   11.92
   3  -5 -13  230.49    4.84
   3  -5 -13  228.93    5.33
   3  -5 -12   10.57    2.47
  -3   5  12    9.43    2.49
   3  -5 -12    8.88    1.08
   3  -5 -12   10.12    1.26
   3  -5 -11   40.12    2.03
   3  -5 -11   39.58    4.47
  -3   5  11   42.47    4.80
   3  -5 -10  429.95   13.88
   3  -5  -9   41.78    4.29
   3  -5  -8  486.10   13.73
   3  -5  -7   95.10    5.93
  -3  -5   6  158.62    4.99
  -3  -5   5   11.24    1.40
  -3  -5   4  727.53   10.29
  -3  -5   3    6.06    1.09
  -3   5   2   25.65    2.21
  -3  -5   2   27.08    2.20
  -3   5   1  222.07    5.79
  -3  -5   1  222.20    6.27
  -3   5   0  115.44    3.85
  -3  -5   0  118.14    4.78
  -3   5  -1  756.09    8.35
  -3  -5  -1  821.96   13.04
  -3   5  -2   96.69    2.08
  -3  -5  -2  104.29    4.90
  -3  -5  -3   25.62    2.63
  -3   5  -3   26.86    2.29
  -3  -5  -4   69.14    4.41
  -3   5  -4   63.19    3.78
  -3  -5  -5   10.56    1.90
  -3  -5  -5   10.18    1.95
  -3   5  -5    8.07    1.61
  -3  -5  -6   77.44    5.06
  -3  -5  -6   79.37    4.97
  -3   5  -6   75.83    4.89
  -3  -5  -7  231.66    8.80
  -3   5  -7  230.03    9.07
  -3  -5  -7  234.28    9.16
  -3   5  -8   91.34    6.18
  -3  -5  -8   91.64    5.82
  -3  -5  -8   90.98    5.99
  -3  -5  -9  109.40    6.69
  -3   5  -9  105.01    7.07
  -3  -5  -9  104.68    6.67
  -3  -5 -10    3.61    1.72
  -3  -5 -10    1.54    1.40
  -3  -5 -10    1.21    0.59
  -3   5 -10    1.39    0.55
  -3  -5 -11  188.73    9.67
  -3  -5 -11  175.44    9.22
  -3   5 -11  181.14    4.47
  -3  -5 -11  181.68    4.37
  -3  -5 -12   36.21    4.53
  -3   5 -12   30.79    1.97
  -3  -5 -12   32.92    1.97
  -3  -5 -13   29.16    1.98
  -3  -5 -13   27.19    1.85
  -3   5 -13   26.70    1.86
  -3  -5 -14  240.74    5.40
  -3  -5 -14  239.49    5.25
  -3   5 -14  232.49    5.23
  -3  -5 -15   29.76    1.99
  -3   5 -15   26.73    1.81
  -3  -5 -15   28.13    1.85
  -3  -5 -16    1.51    0.77
  -3   5 -16    0.12    0.58
  -3  -5 -16    0.31    0.56
  -3  -5 -17   -0.28    0.61
  -3  -5 -17   -1.12    0.64
  -3   5 -17   -0.08    0.48
  -3  -5 -18   12.23    1.01
  -3  -5 -18   11.52    0.90
  -3   5 -18   14.35    0.99
  -3  -5 -19    1.24    0.37
   3  -6 -19   -0.08    0.38
   3  -6 -19    0.27    0.36
   3  -6 -18   22.37    1.38
   3  -6 -17    0.16    0.55
   3  -6 -16   -0.43    0.62
   3  -6 -15    3.43    0.89
   3  -6 -15    3.11    0.68
   3  -6 -14    1.61    0.80
   3  -6 -14    2.06    0.69
   3  -6 -13   54.85    5.43
   3  -6 -13   61.05    2.59
   3  -6 -13   58.56    2.74
   3  -6 -12   15.06    3.01
  -3   6  12   12.64    3.06
   3  -6 -12   15.25    1.41
   3  -6 -12   14.58    1.47
   3  -6 -11   23.04    3.66
  -3   6  11   25.36    3.88
   3  -6 -11   24.24    1.66
   3  -6 -10    0.90    1.28
   3  -6 -10    0.19    0.53
   3  -6  -9  219.89   10.09
   3  -6  -8    1.70    1.48
   3  -6  -7  197.68    8.91
   3  -6  -6  272.02   10.06
   3  -6  -5   18.00    2.71
  -3  -6   4 1009.63   12.95
  -3  -6   3   77.03    3.75
  -3  -6   2   21.78    2.16
  -3   6   1  118.97    4.54
  -3  -6   1  129.67    5.19
  -3   6   0   19.98    1.71
  -3  -6   0   20.40    2.25
  -3   6  -1   31.47    1.77
  -3  -6  -1   32.86    2.93
  -3  -6  -2   11.82    1.94
  -3  -6  -3   65.28    4.41
   3  -6   3   60.93    2.98
  -3  -6  -4   50.92    4.07
  -3  -6  -5  319.69    9.85
  -3  -6  -5  323.83   10.50
  -3  -6  -6   11.81    2.07
  -3  -6  -6   12.69    2.35
  -3  -6  -7   62.79    5.09
  -3  -6  -7   63.81    4.81
  -3  -6  -8   -0.30    1.22
  -3  -6  -8    0.24    1.04
  -3  -6  -9   14.03    2.72
  -3  -6  -9   17.56    2.80
  -3  -6  -9   15.75    1.29
  -3   6  -9   14.37    1.22
  -3  -6 -10    0.73    1.03
  -3  -6 -10   -0.29    1.24
  -3  -6 -10   -0.40    0.57
  -3   6 -10   -0.20    0.61
  -3  -6 -11   26.18    3.87
  -3  -6 -11   23.88    1.59
  -3  -6 -11   22.68    1.59
  -3   6 -11   22.48    1.63
  -3  -6 -12    3.52    1.65
  -3   6 -12    2.65    0.72
  -3  -6 -12    3.39    0.79
  -3  -6 -13   71.47    3.01
  -3   6 -13   70.66    2.85
  -3  -6 -13   72.97    2.85
  -3  -6 -14    2.22    0.93
  -3  -6 -14    2.63    0.80
  -3   6 -14    0.63    0.65
  -3  -6 -15   15.00    1.45
  -3   6 -15   14.30    1.25
  -3  -6 -15   16.40    1.36
  -3  -6 -16    2.55    0.80
  -3  -6 -16    3.17    0.67
  -3   6 -16    4.95    0.83
  -3  -6 -17    0.88    0.56
  -3  -6 -17    0.36    0.47
  -3  -6 -18   -0.12    0.43
  -3  -6 -18   -0.17    0.34
   3  -7 -19    4.56    0.57
   3  -7 -19    4.69    0.50
   3  -7 -18   -0.27    0.42
   3  -7 -17    5.32    0.81
   3  -7 -16    2.84    0.74
   3  -7 -15   13.03    1.17
   3  -7 -15   12.33    1.29
   3  -7 -14   24.74    1.67
   3  -7 -14   25.65    1.83
   3  -7 -13    2.33    0.76
   3  -7 -13    1.61    0.68
   3  -7 -12  168.85    9.87
  -3   7  12  184.65   10.87
   3  -7 -12  185.76    4.56
   3  -7 -12  181.22    4.62
   3  -7 -11  268.54   12.37
  -3   7  11  302.73   13.45
   3  -7 -11  288.03    5.65
   3  -7 -10    1.09    1.20
  -3   7  10    3.20    1.64
   3  -7 -10    1.28    0.67
   3  -7  -9   48.52    2.26
   3  -7  -9   41.17    4.74
   3  -7  -8  155.38    8.64
   3  -7  -7  163.97    8.54
   3  -7  -6    8.78    2.29
   3  -7  -5   20.89    3.01
   3  -7  -4    2.96    1.31
  -3  -7   3   22.38    2.23
   3  -7  -3   24.26    2.98
  -3  -7   2  314.94    8.40
   3  -7  -2  304.18    9.61
  -3   7   2  298.69    8.18
  -3  -7   1   74.02    4.25
   3  -7  -1   68.98    4.41
  -3   7   1   68.88    3.65
  -3  -7   0  458.21   10.79
   3  -7   0  462.75   10.79
  -3  -7  -1   51.55    3.89
   3  -7   1   52.13    3.48
  -3  -7  -2  125.59    6.21
   3  -7   2  126.39    5.00
  -3  -7  -3  352.79   10.69
  -3  -7  -4   86.56    5.63
  -3  -7  -5    2.87    1.17
  -3  -7  -5    4.64    1.64
  -3  -7  -6   98.87    6.45
  -3  -7  -6   94.94    5.74
  -3  -7  -7   49.42    4.79
  -3  -7  -7   43.16    4.07
  -3  -7  -8   11.36    1.14
  -3  -7  -8    5.97    2.00
  -3  -7  -8   10.07    2.23
  -3  -7  -9   57.56    5.60
  -3  -7  -9   59.49    2.46
  -3  -7  -9   62.36    5.19
  -3  -7 -10   34.38    4.44
  -3  -7 -10   33.06    1.91
  -3  -7 -11    2.07    0.79
  -3  -7 -11    1.57    0.70
  -3   7 -11    1.16    0.62
  -3  -7 -12   95.88    3.42
  -3  -7 -12   93.06    3.05
  -3   7 -12   89.70    3.09
  -3  -7 -13  111.78    3.67
  -3   7 -13  107.63    3.31
  -3  -7 -14    7.67    1.19
  -3   7 -14    8.39    1.05
  -3  -7 -14    7.45    0.94
  -3  -7 -15   16.94    1.49
  -3   7 -15   17.77    1.29
  -3  -7 -15   18.26    1.28
  -3  -7 -16   16.41    1.34
  -3  -7 -16   14.24    1.03
  -3  -7 -17    9.69    0.98
  -3  -7 -18    5.20    0.61
   3  -8 -18    3.43    0.58
   3  -8 -18    2.69    0.45
   3  -8 -17    0.54    0.39
   3  -8 -16    1.83    0.59
   3  -8 -16    1.03    0.43
   3  -8 -15    2.08    0.64
   3  -8 -15    2.20    0.62
   3  -8 -14   45.35    2.21
   3  -8 -14   44.53    2.22
   3  -8 -13   82.79    3.08
   3  -8 -13   81.15    3.05
   3  -8 -12   95.58    3.37
   3  -8 -12   97.62    3.35
   3  -8 -11   96.08    7.54
  -3   8  11  107.59    8.26
   3  -8 -11  104.08    3.51
   3  -8 -11  100.84    3.39
   3  -8 -10   85.57    7.15
  -3   8  10   90.15    7.32
   3  -8 -10   90.64    3.26
   3  -8  -9    3.47    1.77
   3  -8  -9    6.15    0.99
   3  -8  -8   11.13    1.21
   3  -8  -8   10.33    2.63
   3   8  -7   32.52    1.88
   3  -8  -7   30.69    1.81
   3  -8  -7   28.76    3.85
   3  -8  -6  116.87    7.38
   3  -8  -5   57.52    5.07
   3  -8  -4   52.84    4.68
   3  -8  -3    1.63    1.23
  -3  -8   3   -0.34    0.63
  -3  -8   2  431.33   10.53
  -3   8   2  407.73   10.12
   3  -8  -2  431.10   12.06
  -3  -8   1   22.85    2.64
   3  -8  -1   19.68    2.56
  -3   8   1   19.88    2.09
   3  -8   0    6.76    1.51
  -3  -8   0    4.82    1.41
  -3  -8  -1   53.67    4.21
   3  -8   1   54.45    3.75
  -3  -8  -2    3.48    1.37
  -3  -8  -3  233.75    9.36
  -3  -8  -4    6.05    1.96
  -3  -8  -5   15.85    2.51
  -3  -8  -5   13.53    2.68
  -3  -8  -6   55.71    5.22
  -3  -8  -6   54.01    2.28
  -3  -8  -6   53.54    4.48
  -3   8  -7  266.97    5.13
  -3  -8  -7  273.52   11.76
  -3  -8  -7  271.80    5.18
  -3  -8  -7  275.27   10.32
  -3  -8  -8  134.91    8.56
  -3   8  -8  130.52    3.71
  -3  -8  -8  136.20    3.76
  -3  -8  -9   15.34    3.17
  -3  -8  -9   13.91    1.31
  -3  -8  -9   13.69    1.30
  -3  -8 -10    0.19    1.19
  -3  -8 -10   -0.33    0.73
  -3  -8 -10    0.17    0.67
  -3  -8 -11   -0.18    0.70
  -3  -8 -11    0.45    0.58
  -3  -8 -12   23.40    1.77
  -3  -8 -12   25.12    1.67
  -3  -8 -13   34.69    2.07
  -3  -8 -13   31.86    1.77
  -3  -8 -14   25.08    1.74
  -3  -8 -15   12.06    1.20
  -3  -8 -16   32.52    1.68
  -3  -8 -17   10.79    0.91
  -3  -8 -18    0.75    0.33
   3  -9 -18    0.74    0.32
   3  -9 -17   10.53    0.89
   3  -9 -16    1.97    0.51
   3  -9 -16    2.54    0.53
   3  -9 -15    0.52    0.46
   3  -9 -15    0.88    0.52
   3  -9 -14   20.17    1.51
   3  -9 -14   19.60    1.41
   3  -9 -13    0.41    0.54
   3  -9 -13    0.33    0.66
   3  -9 -12   85.38    3.21
   3  -9 -12   86.41    3.03
   3  -9 -11    0.51    0.78
  -3   9  10  193.75   10.95
   3  -9 -10  186.33   10.77
   3  -9 -10  193.79    4.83
  -3   9   9  127.75    8.67
   3  -9  -9  135.25    9.12
   3  -9  -9  135.19    3.97
   3  -9  -8    1.21    1.24
   3  -9  -8    2.52    0.75
   3   9  -7   27.79    1.86
   3  -9  -7   30.94    4.31
   3  -9  -7   29.09    1.82
   3  -9  -6    0.43    1.22
   3   9  -6    0.86    0.66
   3  -9  -6    0.22    0.62
   3  -9  -5  248.89   10.87
   3  -9  -4    1.21    1.16
  -3   9   3   24.52    2.86
   3  -9  -3   25.46    3.34
  -3   9   2    1.52    0.77
  -3  -9   2    2.02    1.19
   3  -9  -2    1.42    1.05
  -3  -9   1    2.49    1.17
   3  -9  -1    1.65    1.13
  -3  -9   0   28.84    3.17
   3  -9   0   28.47    3.09
  -3  -9  -1   65.31    4.94
   3  -9   1   65.49    4.37
  -3  -9  -2   20.30    2.98
  -3  -9  -3   25.18    3.38
  -3  -9  -4  198.06    9.48
  -3  -9  -4  188.44    4.18
  -3  -9  -5  133.41    8.08
  -3   9  -5  128.83    3.61
  -3  -9  -5  131.99    3.61
  -3  -9  -5  134.71    7.16
  -3   9  -6   11.76    1.23
  -3  -9  -6   14.80    2.88
  -3  -9  -6   13.82    1.29
  -3   9  -7    2.98    0.80
  -3  -9  -7    1.97    0.70
  -3   9  -8   98.39    3.34
  -3  -9  -8   96.02    7.55
  -3  -9  -8   91.07    2.97
  -3  -9  -8   91.94    3.23
  -3   9  -9    2.91    0.82
  -3  -9  -9    2.95    1.63
  -3  -9  -9    4.04    0.82
  -3  -9  -9    4.23    0.91
  -3  -9 -10    4.34    0.84
  -3  -9 -10    3.52    0.84
  -3  -9 -11   10.50    1.22
  -3  -9 -11   11.36    1.23
  -3  -9 -12   26.04    1.70
  -3  -9 -12   25.74    1.77
  -3  -9 -13   11.80    1.11
  -3  -9 -13   10.32    1.19
  -3  -9 -14    5.20    0.85
  -3  -9 -14    4.05    0.63
  -3  -9 -15    1.92    0.62
  -3  -9 -16    0.40    0.46
  -3  -9 -17    2.20    0.46
   3 -10 -17    2.57    0.45
   3 -10 -16   -0.06    0.43
   3 -10 -16    0.18    0.34
   3 -10 -15    7.74    0.88
   3 -10 -14    6.96    0.94
   3 -10 -13    9.13    1.16
   3 -10 -12    0.27    0.73
   3 -10 -11    0.11    0.72
   3 -10 -10   81.53    3.22
   3 -10  -9  106.66    8.24
  -3  10   9  113.21    8.32
   3 -10  -9  112.63    3.74
  -3  10   8    2.01    1.49
   3 -10  -8   -0.55    1.38
   3 -10  -8   -0.15    0.75
   3  10  -7  115.26    3.72
   3 -10  -7  117.71    3.67
   3 -10  -7  117.92    8.38
  -3  10   7  106.37    7.46
   3  10  -6   21.05    1.67
   3 -10  -6   19.72    1.58
  -3  10   6   20.47    3.25
   3 -10  -6   21.73    3.64
   3  10  -5   17.09    1.45
  -3  10   5   14.88    2.67
   3 -10  -5   17.81    3.25
   3 -10  -5   16.65    1.40
  -3  10   4    3.92    1.48
   3 -10  -4    5.05    1.69
   3  10  -4    5.10    0.85
   3 -10  -4    4.93    0.85
   3 -10  -3    1.98    1.25
   3  10  -3    4.74    0.82
   3 -10  -3    4.30    0.79
   3 -10  -2   14.24    2.64
  -3 -10   1   -0.36    1.16
   3 -10  -1    0.66    1.22
  -3 -10   0    7.60    1.93
   3 -10   0    7.96    1.90
  -3  10   0    7.49    0.99
  -3 -10  -1    0.10    0.97
  -3  10  -1    0.30    0.59
  -3 -10  -1    0.51    0.54
  -3 -10  -2  108.28    6.93
  -3  10  -2  105.32    3.35
  -3 -10  -2   99.03    3.06
  -3  10  -3   40.97    2.14
  -3 -10  -3   40.76    4.51
  -3 -10  -3   40.06    2.03
  -3 -10  -4    1.72    1.36
  -3  10  -4    0.89    0.68
  -3 -10  -4    0.14    0.55
  -3  10  -5    9.91    1.19
  -3 -10  -5   11.22    1.23
  -3 -10  -5    7.12    2.34
  -3  10  -6   14.90    1.40
  -3 -10  -6   13.90    3.06
  -3 -10  -6   14.50    1.38
  -3 -10  -7    3.97    1.93
  -3  10  -7    2.22    0.77
  -3 -10  -7    2.65    0.82
  -3  10  -8  254.94    5.47
  -3 -10  -8  257.77   12.70
  -3 -10  -8  267.26    5.61
  -3  10  -9   13.95    1.37
  -3 -10  -9   12.11    1.32
  -3 -10  -9   13.63    1.27
  -3 -10 -10    4.97    0.88
  -3 -10 -10    3.85    0.88
  -3 -10 -11   35.66    1.96
  -3 -10 -11   38.19    2.13
  -3 -10 -12    6.62    0.96
  -3 -10 -12    7.24    1.00
  -3 -10 -13    1.43    0.60
  -3 -10 -13    1.53    0.55
  -3 -10 -14   -0.11    0.48
  -3 -10 -14   -0.58    0.45
  -3 -10 -15    2.02    0.54
  -3 -10 -16    6.98    0.66
   3 -11 -16    7.02    0.60
   3 -11 -16    6.59    0.61
   3 -11 -15    4.39    0.62
   3 -11 -15    4.93    0.68
   3 -11 -14   15.13    1.21
   3 -11 -13    0.07    0.60
   3 -11 -12    0.63    0.69
   3 -11 -11   85.19    3.23
   3 -11 -10   10.26    1.33
   3 -11  -9   76.28    3.11
   3 -11  -8    1.97    0.86
   3  11  -7   26.48    1.94
   3 -11  -7   26.32    1.87
  -3  11   7   24.90    3.71
   3 -11  -7   23.34    3.80
   3  11  -6   46.94    2.44
   3 -11  -6   47.08    2.38
   3 -11  -6   44.89    5.22
  -3  11   6   37.15    4.40
   3  11  -5   25.02    1.78
   3 -11  -5   24.84    1.76
   3 -11  -5   26.14    3.89
   3  11  -4   97.63    3.33
   3 -11  -4   90.64    3.09
   3 -11  -4   95.34    7.13
   3  11  -3    9.76    1.14
   3 -11  -3   12.32    1.19
   3 -11  -3   10.70    2.42
   3  11  -2   78.27    2.86
   3 -11  -2   75.14    2.66
   3 -11  -2   75.27    5.89
   3  11  -1   40.25    2.05
  -3  11   1   40.67    2.23
   3 -11  -1   34.53    3.86
  -3 -11   1   38.44    1.89
  -3 -11   0   -0.24    0.96
   3  11   0    2.00    0.61
  -3  11   0    0.91    0.60
  -3 -11   0    1.59    0.66
  -3 -11  -1    5.02    1.88
   3  11   1    3.83    0.72
  -3  11  -1    4.18    0.91
  -3 -11  -1    4.77    0.81
  -3  11  -2  134.64    3.98
  -3 -11  -2  137.24    8.18
  -3 -11  -2  131.49    3.68
  -3  11  -3  104.65    3.53
  -3 -11  -3  111.82    7.65
  -3 -11  -3  106.49    3.40
  -3  11  -4   33.95    2.07
  -3 -11  -4   33.09    4.38
  -3 -11  -4   33.48    1.98
  -3 -11  -5    8.97    2.46
  -3  11  -5    6.95    1.09
  -3 -11  -5    7.94    1.15
  -3  11  -6   47.39    2.46
  -3 -11  -6   50.76    2.50
  -3  11  -7  181.70    4.70
  -3 -11  -7  178.74   10.63
  -3 -11  -7  183.94    4.72
  -3  11  -8   20.35    1.68
  -3 -11  -8   19.29    1.63
  -3 -11  -9    9.13    1.21
  -3 -11 -10   -0.46    0.75
  -3 -11 -11    0.21    0.48
  -3 -11 -11    0.16    0.65
  -3 -11 -12    1.08    0.51
  -3 -11 -12    1.43    0.63
  -3 -11 -13   27.03    1.46
  -3 -11 -13   26.61    1.48
  -3 -11 -14   -0.05    0.39
  -3 -11 -14    0.00    0.35
  -3 -11 -15    2.94    0.46
   3 -12 -15    1.24    0.41
   3 -12 -14   18.58    1.21
   3 -12 -13    8.11    0.99
   3 -12 -12    5.36    0.92
   3 -12 -11    7.39    1.10
   3 -12 -10   35.59    2.15
   3 -12  -9   96.42    3.45
   3 -12  -8    1.09    0.73
   3 -12  -7    1.99    0.82
   3  12  -6   14.51    1.50
   3 -12  -6   15.38    1.49
   3 -12  -5    1.47    1.38
   3  12  -5    3.04    0.84
   3 -12  -5    2.48    0.79
   3  12  -4  152.08    4.24
   3 -12  -4  146.35    3.99
   3 -12  -4  144.10    9.03
   3  12  -3   93.30    3.27
   3 -12  -3   82.43    6.60
   3 -12  -3   89.53    3.06
   3  12  -2    7.10    1.01
  -3  12   2    8.21    1.24
   3 -12  -2    7.16    0.96
   3  12  -1   50.36    2.37
  -3  12   1   51.08    2.62
  -3 -12   1   47.14    2.16
  -3  12   0    2.80    0.83
   3  12   0    2.90    0.73
  -3 -12   0    3.00    0.74
  -3 -12  -1  298.71   12.25
  -3  12  -1  311.00    6.22
   3  12   1  306.41    5.53
  -3 -12  -1  311.95    5.71
  -3 -12  -2    0.62    1.03
  -3  12  -2    0.57    0.71
  -3 -12  -2    0.80    0.70
  -3 -12  -3   79.33    6.73
  -3  12  -3   76.31    3.14
  -3 -12  -3   80.49    3.04
  -3  12  -4   92.27    3.44
  -3 -12  -4   94.90    7.48
  -3 -12  -4   91.01    3.29
  -3  12  -5   38.08    2.26
  -3 -12  -5   34.00    4.59
  -3 -12  -5   38.49    2.23
  -3  12  -6   77.71    3.16
  -3 -12  -6   79.56    3.15
  -3  12  -7    0.58    0.71
  -3 -12  -7    0.20    0.75
  -3  12  -8    6.37    1.06
  -3 -12  -8    7.67    1.19
  -3 -12  -9   69.17    2.86
  -3 -12 -10   25.30    1.73
  -3 -12 -11   11.91    1.20
  -3 -12 -12    9.07    0.97
  -3 -12 -13   -0.14    0.43
  -3 -12 -14    0.10    0.29
   3 -13 -14    5.58    0.65
   3 -13 -13    5.50    0.75
   3 -13 -12   -0.09    0.57
  -3  13  11   22.73    1.43
   3 -13 -11   23.94    1.63
   3 -13 -10    5.02    1.01
   3 -13  -9   15.43    1.47
   3 -13  -8   63.23    2.76
   3 -13  -7   34.01    2.08
   3  13  -6    9.09    1.28
   3 -13  -6   10.07    1.22
   3  13  -5   -0.15    0.73
  -3  13   5   -0.21    0.74
   3 -13  -5    0.04    0.67
  -3  13   4    0.04    0.80
   3  13  -4    0.61    0.65
   3 -13  -4    0.68    0.66
   3  13  -3   31.06    1.97
  -3  13   3   30.80    2.09
   3 -13  -3   30.19    1.83
  -3  13   2   13.62    1.53
   3  13  -2   14.43    1.39
   3  13  -1   37.88    2.11
  -3  13   1   36.34    2.26
   3  13   0   15.33    1.36
  -3  13   0   18.74    1.66
  -3 -13   0   16.19    1.39
  -3  13  -1    0.01    0.78
   3  13   1    1.24    0.62
  -3 -13  -1    0.36    0.64
  -3  13  -2  593.84    8.74
  -3 -13  -2  592.42    8.04
  -3  13  -3   15.62    1.60
  -3 -13  -3   15.96    1.51
  -3  13  -4    8.64    1.24
  -3 -13  -4    8.54    1.16
  -3  13  -5   19.49    1.72
  -3 -13  -5   20.08    1.69
  -3  13  -6   15.81    1.52
  -3 -13  -6   16.33    1.54
  -3  13  -7   49.33    2.48
  -3 -13  -7   48.49    2.44
  -3  13  -8    5.04    0.97
  -3 -13  -8    6.18    1.09
  -3 -13  -9   34.47    1.99
  -3 -13 -10   26.85    1.70
  -3 -13 -11    1.73    0.63
  -3 -13 -12    3.38    0.63
  -3 -13 -13    9.82    0.76
   3 -14 -13    0.15    0.38
   3 -14 -12   10.02    0.94
  -3  14  11    0.41    0.34
   3 -14 -11    0.76    0.57
  -3  14  10   11.54    1.03
   3 -14 -10   11.85    1.18
  -3  14   9   24.32    1.54
   3 -14  -9   23.40    1.60
  -3  14   8    3.41    0.78
   3 -14  -8    3.94    0.84
  -3  14   7    2.05    0.72
   3 -14  -7    2.36    0.82
  -3  14   6    3.47    0.89
   3 -14  -6    2.94    0.79
   3  14  -5   78.61    3.07
  -3  14   5   81.73    3.17
   3 -14  -5   81.00    2.94
  -3  14   4   17.92    1.61
   3  14  -4   17.28    1.55
   3 -14  -4   18.06    1.45
   3  14  -3   21.23    1.64
  -3  14   3   19.96    1.75
   3 -14  -3   20.99    1.49
   3  14  -2    1.20    0.67
  -3  14   2    1.93    0.84
   3  14  -1   14.94    1.37
  -3  14   1   15.22    1.55
   3  14   0   13.80    1.31
  -3  14   0   14.28    1.54
  -3 -14   0   11.56    1.17
  -3  14  -1    0.05    0.74
   3  14   1   -0.19    0.55
  -3 -14  -1    0.24    0.56
  -3  14  -2    9.67    1.31
  -3 -14  -2    9.44    1.12
  -3  14  -3   65.46    2.95
  -3 -14  -3   65.96    2.71
  -3  14  -4   63.01    2.86
  -3 -14  -4   62.67    2.70
  -3  14  -5   43.55    2.37
  -3 -14  -5   46.13    2.32
  -3  14  -6   18.47    1.59
  -3 -14  -6   20.50    1.64
  -3  14  -7   43.32    2.24
  -3 -14  -7   46.76    2.28
  -3 -14  -8   15.97    1.40
  -3 -14  -9   14.77    1.26
  -3 -14 -10    0.28    0.51
  -3 -14 -11   21.11    1.24
  -3 -14 -12    1.71    0.43
   3 -15 -12    1.21    0.39
   3 -15 -11    7.46    0.75
  -3  15  10    1.62    0.44
   3 -15 -10    1.24    0.53
  -3  15   9    2.29    0.56
   3 -15  -9    1.84    0.64
  -3  15   8    1.41    0.53
   3 -15  -8    1.10    0.58
  -3  15   7   15.94    1.29
   3 -15  -7   15.78    1.27
  -3  15   6   14.48    1.31
   3 -15  -6   13.10    1.19
  -3  15   5   42.13    2.17
   3 -15  -5   41.39    1.96
  -3  15   4   -0.16    0.67
   3 -15  -4    0.15    0.51
   3  15  -3    5.15    0.91
  -3  15   3    6.06    1.07
  -3  15   2    2.08    0.84
   3  15  -2    1.71    0.65
  -3  15   1    4.83    1.06
   3  15  -1    4.67    0.83
  -3  15   0   27.84    1.94
   3  15   0   27.70    1.67
  -3  15  -1   29.03    1.99
   3  15   1   28.41    1.63
  -3 -15  -1   25.53    1.57
  -3  15  -2    7.91    1.18
  -3 -15  -2    9.53    1.07
  -3  15  -3   -0.15    0.69
  -3 -15  -3    0.00    0.55
  -3  15  -4    3.34    0.91
  -3 -15  -4    3.96    0.94
  -3  15  -5   12.52    1.30
  -3 -15  -5   10.76    1.18
  -3  15  -6    0.62    0.63
  -3 -15  -6    0.71    0.67
  -3 -15  -7   35.73    1.85
  -3 -15  -8    5.06    0.85
  -3 -15  -9    1.53    0.52
  -3 -15 -10   18.50    1.12
  -3 -15 -11    5.29    0.57
   3 -16 -10    1.60    0.49
   3 -16  -9    8.53    0.77
  -3  16   8    7.27    0.72
   3 -16  -8    7.18    0.77
  -3  16   7    1.27    0.48
   3 -16  -7    1.42    0.52
  -3  16   6   24.26    1.44
   3 -16  -6   22.04    1.27
  -3  16   5    6.15    0.87
   3 -16  -5    5.89    0.72
  -3  16   4   20.34    1.46
  -3  16   3    1.68    0.69
  -3  16   2    1.43    0.63
   3  16  -1   14.97    1.19
  -3  16   1   15.29    1.39
  -3  16   0   36.57    2.02
   3  16   0   34.86    1.68
  -3  16  -1    0.98    0.68
  -3  16  -2   -0.92    0.73
  -3 -16  -2    0.01    0.43
  -3  16  -3    0.30    0.63
  -3 -16  -3    0.93    0.54
  -3  16  -4    3.04    0.77
  -3 -16  -4    4.12    0.71
  -3  16  -5    0.28    0.55
  -3 -16  -5    1.01    0.53
  -3 -16  -6    1.60    0.54
  -3 -16  -7   -0.39    0.47
  -3 -16  -8   12.93    0.95
  -3 -16  -9   10.79    0.79
  -3 -16 -10    0.90    0.31
  -3  17   7   33.12    1.18
   3 -17  -7   29.42    1.08
  -3  17   6    0.17    0.33
  -3  17   5   32.09    1.44
  -3  17   4    2.03    0.55
  -3  17   3    5.56    0.77
  -3  17   2    2.03    0.61
  -3  17   1    5.70    0.83
  -3  17   0    4.44    0.78
  -3  17  -1    0.94    0.59
  -3  17  -2   10.14    1.02
  -3  17  -3    4.74    0.74
  -3 -17  -3    3.69    0.53
  -3  17  -4    0.17    0.45
  -3 -17  -4    0.01    0.34
  -3 -17  -5    0.32    0.33
  -3 -17  -6    0.42    0.35
  -3 -17  -7    7.30    0.61
  -3  18   4    4.78    0.50
  -3  18   3    8.40    0.69
  -3  18   2   12.50    0.86
  -3  18   1    1.64    0.46
  -3  18   0    0.41    0.40
  -3  18  -1    1.03    0.42
  -3  18  -2    0.01    0.36
   4   0 -20    0.50    0.37
   4   0 -19    0.50    0.52
   4   0 -18   24.70    1.64
   4   0 -17    0.28    0.66
   4   0 -16    0.29    0.68
   4   0 -15    0.54    0.69
   4   0 -14   41.71    2.36
  -4   0  13   -1.70    1.23
   4   0 -13    0.90    0.63
  -4   0  12   61.52    5.21
   4   0 -12   50.58    2.40
  -4   0  11   -0.02    0.85
  -4   0  10   15.02    2.50
   4   0 -10   14.14    2.10
  -4   0   9    0.16    0.97
  -4   0   8 1503.55   20.82
  -4   0   7   -0.44    0.99
  -4   0   6  122.69    5.33
  -4   0   5    1.05    0.92
  -4   0   4    4.32    1.21
  -4   0   3   -0.19    0.77
  -4   0   2 1012.42   12.29
  -4   0   1    1.30    0.85
  -4   0   0 9999.00   36.52
  -4   0  -1    1.85    0.85
  -4   0  -1    0.54    0.79
  -4   0  -2 6369.52   32.05
  -4   0  -2 6391.20   31.91
  -4   0  -3    0.02    0.69
  -4   0  -3   -0.13    0.86
  -4   0  -4  108.52    4.81
  -4   0  -4  109.80    4.39
  -4   0  -5    0.43    0.63
  -4   0  -5    0.25    1.02
  -4   0  -6  469.49   11.47
  -4   0  -6  444.75    9.49
  -4   0  -7    0.09    0.60
  -4   0  -7   -0.85    1.26
  -4   0  -8   87.23    5.77
  -4   0  -8   82.71    4.37
  -4   0  -9   -0.34    1.43
  -4   0 -10   58.63    5.36
  -4   0 -10   57.48    2.43
  -4   0 -11   -0.52    1.33
  -4   0 -11    0.18    0.54
  -4   0 -11    0.40    0.67
  -4   0 -12  112.82    8.21
  -4   0 -12  112.76    3.47
  -4   0 -12  112.38    3.69
  -4   0 -13   -0.17    0.54
  -4   0 -13    0.11    0.74
  -4   0 -14   61.64    2.64
  -4   0 -14   67.05    3.02
  -4   0 -15   -0.11    0.59
  -4   0 -15   -0.22    0.93
  -4   0 -16  114.36    3.28
  -4   0 -16  130.14    3.94
  -4   0 -17   -0.08    0.45
  -4   0 -17   -0.62    0.83
  -4   0 -18   23.39    1.47
  -4   0 -19    0.28    0.42
   4   1 -20   16.03    0.96
   4  -1 -20   17.17    1.08
   4  -1 -19    4.48    0.77
   4   1 -19    4.84    0.74
   4   1 -18    1.09    0.60
   4  -1 -18    1.67    0.71
   4  -1 -17    2.73    0.85
   4   1 -17    3.57    0.85
   4   1 -16   38.34    2.22
   4  -1 -16   36.37    2.24
   4   1 -15   51.32    2.56
   4  -1 -15   51.75    2.66
   4   1 -14    6.49    1.05
   4  -1 -14    6.63    1.12
  -4   1  13   33.41    4.26
   4  -1 -13   30.97    2.00
   4   1 -13   29.05    1.90
  -4  -1  12    3.62    1.42
  -4   1  12    2.70    1.57
   4   1 -12    2.98    0.76
  -4   1  11   73.69    5.69
  -4  -1  11   74.75    5.31
  -4   1  10    7.52    1.96
   4  -1 -10    5.43    1.42
  -4  -1  10    8.16    1.89
  -4   1   9  169.83    7.67
  -4  -1   9  179.57    7.38
  -4   1   8  201.81    7.88
  -4  -1   8  195.22    7.32
  -4   1   7    3.89    1.33
  -4  -1   7    3.55    1.22
  -4   1   6    1.13    1.06
  -4  -1   6    1.87    0.82
  -4   1   5 1908.08   20.28
  -4  -1   5 1902.58   19.25
  -4   1   4  448.78    9.29
  -4  -1   4  432.39    8.79
  -4   1   3  131.25    4.73
  -4  -1   3  134.81    4.68
  -4   1   2   15.11    1.69
  -4  -1   2   13.83    1.63
  -4   1   1 1534.51   14.49
  -4  -1   1 1520.43   14.90
  -4  -1   0  857.90   11.07
  -4   1   0  834.64   10.44
  -4   1  -1  586.51    8.52
  -4  -1  -1  588.41    9.30
  -4   1  -1  578.90    8.58
  -4  -1  -1  592.85    9.64
  -4   1  -2    3.93    0.94
  -4  -1  -2    5.03    1.13
  -4  -1  -3  626.38   11.14
  -4   1  -3  621.04   10.42
  -4  -1  -3  619.50   10.49
  -4   1  -4    6.12    1.17
  -4  -1  -4    5.95    1.24
  -4   1  -4    6.40    1.38
  -4  -1  -4    6.93    1.53
  -4   1  -5   26.03    2.65
  -4  -1  -5   26.46    2.76
  -4  -1  -5   28.79    2.55
  -4   1  -5   24.31    2.11
  -4   1  -6  153.34    6.58
  -4  -1  -6  159.74    6.83
  -4   1  -6  152.34    5.28
  -4  -1  -6  150.43    5.88
  -4  -1  -7  721.54   15.24
  -4   1  -7  679.76   14.83
  -4  -1  -7  679.33   13.01
  -4   1  -7  681.06   11.34
  -4  -1  -8  110.31    6.46
  -4   1  -8  106.65    6.37
  -4  -1  -8  105.47    5.35
  -4   1  -9   83.68    6.05
  -4  -1  -9   80.05    5.85
  -4  -1  -9   78.19    4.73
  -4  -1 -10   14.51    2.84
  -4   1 -10   12.95    2.72
  -4  -1 -10   14.26    1.22
  -4  -1 -10   13.62    1.24
  -4   1 -10   14.07    1.27
  -4   1 -11    6.67    2.25
  -4  -1 -11    6.19    2.14
  -4  -1 -11    4.59    0.85
  -4   1 -11    4.21    0.79
  -4  -1 -11    5.31    0.92
  -4   1 -11    3.80    0.91
  -4   1 -12    6.44    2.35
  -4  -1 -12    4.40    1.93
  -4   1 -12    3.98    0.80
  -4  -1 -12    3.79    0.82
  -4   1 -12    4.31    0.91
  -4  -1 -12    4.86    0.91
  -4   1 -13   26.41    4.30
  -4  -1 -13   24.38    4.13
  -4   1 -13   27.22    1.75
  -4  -1 -13   25.98    1.79
  -4   1 -13   28.84    2.01
  -4  -1 -13   25.87    1.89
  -4   1 -14   38.90    2.05
  -4  -1 -14   39.41    2.20
  -4   1 -14   39.08    2.34
  -4  -1 -14   41.77    2.41
  -4   1 -15    1.72    0.66
  -4  -1 -15    0.26    0.64
  -4  -1 -15    1.67    0.87
  -4   1 -15    0.00    1.01
  -4  -1 -16    1.17    0.62
  -4   1 -16    0.86    0.50
  -4  -1 -16    0.70    0.77
  -4   1 -16   -0.13    0.89
  -4  -1 -17    2.22    0.60
  -4  -1 -17    1.11    0.70
  -4   1 -17    1.49    0.67
  -4  -1 -18   12.39    0.94
  -4  -1 -18   14.00    1.17
  -4   1 -18   14.17    1.17
  -4   1 -19   27.01    1.30
  -4  -1 -19   25.53    1.27
   4  -2 -20    0.08    0.26
   4   2 -20    0.41    0.30
   4  -2 -20    0.69    0.43
   4  -2 -19    0.54    0.54
   4   2 -19    0.52    0.44
   4  -2 -18   18.14    1.50
   4   2 -18   15.35    1.25
   4  -2 -17    7.06    1.11
   4   2 -17    6.58    0.96
   4  -2 -16   50.33    2.58
   4   2 -16   46.84    2.37
   4   2 -15    5.39    1.00
   4  -2 -15    6.55    1.14
  -4   2  14   79.20    6.75
   4   2 -14   78.09    3.06
   4  -2 -14   76.05    3.18
  -4   2  13   12.01    2.76
   4  -2 -13   13.70    1.44
   4   2 -13   12.08    1.26
  -4   2  12  179.71    9.52
   4   2 -12  165.05    4.17
  -4   2  11    3.62    1.71
  -4  -2  11    3.76    1.38
   4  -2 -11    3.98    1.34
   4  -2 -10    5.10    1.47
  -4  -2  10    4.83    1.48
  -4   2  10    8.82    2.26
  -4  -2   9   47.23    3.72
  -4   2   9   47.19    4.27
  -4   2   8 1050.98   18.53
  -4  -2   8 1121.60   17.08
  -4   2   7  236.54    8.29
  -4  -2   7  244.77    7.61
  -4   2   6 2406.45   24.79
  -4  -2   6 2424.06   22.59
  -4   2   5   30.15    2.79
  -4  -2   5   28.37    2.42
  -4   2   4    6.23    1.38
  -4  -2   4    5.65    1.22
  -4   2   3   41.13    2.81
  -4  -2   3   40.08    2.68
  -4   2   2  786.17   11.13
  -4  -2   2  783.81   11.13
  -4  -2   2  795.20   11.36
  -4  -2   1  446.47    8.26
  -4   2   1  442.43    7.95
  -4  -2   1  459.28    8.62
  -4  -2   0 1566.58   15.57
  -4   2   0 1500.25   11.64
  -4   2   0 1506.61   13.83
  -4  -2   0 1552.23   15.87
  -4  -2  -1    8.58    1.39
  -4   2  -1    7.45    1.05
  -4   2  -1    7.60    1.08
  -4   2  -2  475.20    7.41
  -4   2  -2  480.27    8.27
  -4  -2  -2  493.95    9.53
  -4  -2  -3    0.74    0.90
  -4   2  -3    0.15    0.70
  -4   2  -4   51.19    3.31
  -4  -2  -4   49.97    3.52
  -4  -2  -4   51.43    3.40
  -4   2  -5   20.75    2.38
  -4  -2  -5   19.71    2.48
  -4  -2  -5   19.69    2.24
  -4   2  -6   32.48    3.16
  -4  -2  -6   31.79    3.18
  -4  -2  -6   33.91    3.03
  -4   2  -7   99.04    5.79
  -4  -2  -7  102.71    5.90
  -4  -2  -7   91.76    5.12
  -4  -2  -8   20.95    3.04
  -4   2  -8   16.74    2.74
  -4  -2  -8   15.72    2.28
  -4  -2  -9   56.40    4.98
  -4   2  -9   52.26    4.88
  -4  -2  -9   53.51    4.24
  -4  -2 -10    3.03    0.75
  -4   2 -10    2.92    1.62
  -4  -2 -10    3.84    1.71
  -4  -2 -10    2.85    0.69
  -4   2 -10    2.85    0.74
  -4   2 -11    7.38    2.24
  -4  -2 -11    5.55    2.18
  -4   2 -11    7.28    0.89
  -4  -2 -11    7.91    1.06
  -4   2 -11    6.34    1.01
  -4  -2 -11    8.56    1.12
  -4  -2 -12    5.12    2.27
  -4   2 -12    4.52    2.05
  -4   2 -12    4.80    0.79
  -4  -2 -12    5.76    0.99
  -4  -2 -12    5.63    1.00
  -4   2 -12    5.01    1.00
  -4  -2 -13    2.12    1.61
  -4   2 -13    1.94    1.75
  -4   2 -13    3.21    0.77
  -4  -2 -13    3.63    0.93
  -4  -2 -13    3.39    0.93
  -4   2 -13    3.91    0.99
  -4  -2 -14   81.36    3.13
  -4   2 -14   84.43    3.37
  -4  -2 -14   84.31    3.31
  -4  -2 -15    0.01    0.70
  -4   2 -15   -0.24    0.85
  -4  -2 -15   -0.31    0.74
  -4  -2 -16    8.67    1.10
  -4  -2 -16    7.85    1.11
  -4   2 -16    7.85    1.13
  -4  -2 -17    0.84    0.53
  -4  -2 -17    0.19    0.72
  -4   2 -17   -0.09    0.73
  -4  -2 -18    9.77    0.86
  -4   2 -18    9.97    0.99
  -4  -2 -18    9.06    0.95
  -4  -2 -19    3.17    0.56
  -4   2 -19    4.23    0.63
   4  -3 -20   11.85    0.76
   4  -3 -20   12.02    0.90
   4  -3 -19   29.31    1.60
   4   3 -19   25.94    1.26
   4  -3 -18   78.13    2.82
   4   3 -18   68.84    2.34
   4  -3 -17   40.47    2.24
   4   3 -17   39.32    1.97
   4   3 -16   27.91    1.78
   4  -3 -16   30.51    2.10
   4  -3 -15   11.08    1.40
   4   3 -15   10.50    1.21
  -4   3  14   60.87    6.14
   4   3 -14   53.95    2.51
   4  -3 -14   59.49    2.85
  -4   3  13   56.28    5.75
   4   3 -13   54.13    2.47
   4  -3 -13   56.89    2.74
   4  -3 -12   46.43    4.54
   4  -3 -12   50.69    2.18
   4   3 -12   50.50    2.29
   4  -3 -11  272.91   10.62
  -4   3  11  316.15   12.38
   4  -3 -10  528.47   14.45
  -4   3  10  574.10   15.76
  -4   3   9   22.24    3.10
  -4  -3   9   23.31    2.59
   4  -3  -9   17.89    2.66
  -4   3   8  367.76   11.33
  -4  -3   8  375.42    9.66
  -4   3   7 1186.08   19.07
  -4  -3   7 1164.80   16.13
  -4   3   6   23.64    2.74
  -4  -3   6   19.91    2.12
  -4   3   5  517.58   11.27
  -4  -3   5  507.72    9.89
  -4   3   4  390.77    9.22
  -4  -3   4  402.66    8.51
  -4   3   3   65.68    3.63
  -4  -3   3   64.36    3.36
  -4  -3   2  456.59    8.73
  -4   3   2  467.05    8.93
  -4  -3   2  455.38    8.79
  -4   3   1  318.64    3.81
  -4  -3   1  328.07    7.41
  -4   3   1  328.77    6.96
  -4  -3   1  339.53    7.62
  -4   3   0   30.42    1.58
  -4   3   0   31.07    2.06
  -4  -3   0   30.69    2.47
  -4   3  -1   72.49    2.84
  -4   3  -1   72.01    2.91
  -4  -3  -1   77.70    3.90
  -4   3  -2   27.15    1.72
  -4   3  -2   31.05    2.15
  -4  -3  -2   28.51    2.52
  -4   3  -3   65.22    3.44
  -4  -3  -3   65.79    3.83
  -4  -3  -4    5.78    1.46
  -4  -3  -4    3.96    1.26
  -4   3  -4    6.33    1.35
  -4   3  -5   45.45    3.44
  -4  -3  -5   40.16    3.45
  -4  -3  -5   44.02    3.45
  -4   3  -6   18.85    2.46
  -4  -3  -6   19.79    2.62
  -4  -3  -6   19.71    2.44
  -4   3  -7  129.92    6.69
  -4  -3  -7  144.75    7.13
  -4  -3  -7  130.54    6.37
  -4  -3  -8  185.64    8.50
  -4   3  -8  184.03    8.54
  -4  -3  -8  189.16    8.00
  -4  -3  -9   49.39    4.73
  -4   3  -9   46.85    4.65
  -4  -3  -9   42.91    4.03
  -4  -3 -10  100.00    6.35
  -4  -3 -10  102.34    7.09
  -4   3 -10  113.04    7.64
  -4  -3 -10  106.96    3.28
  -4  -3 -10   99.49    3.16
  -4   3 -10  101.55    3.30
  -4   3 -11    1.95    1.47
  -4  -3 -11    1.31    1.43
  -4  -3 -11    1.32    0.66
  -4  -3 -11    1.51    0.68
  -4   3 -11    1.62    0.71
  -4  -3 -12   11.73    2.87
  -4   3 -12   12.07    3.21
  -4  -3 -12   11.46    1.28
  -4   3 -12   10.92    1.30
  -4  -3 -12   12.32    1.31
  -4  -3 -13    1.55    0.78
  -4   3 -13    1.70    0.79
  -4  -3 -13    2.74    0.87
  -4  -3 -14    8.44    1.22
  -4   3 -14    7.88    1.21
  -4  -3 -14    9.67    1.26
  -4  -3 -15   28.66    1.94
  -4   3 -15   29.19    1.98
  -4  -3 -15   33.74    2.08
  -4   3 -16    3.69    0.84
  -4  -3 -16    4.16    0.85
  -4  -3 -17    7.12    0.94
  -4   3 -17    7.26    0.94
  -4  -3 -17    7.40    0.96
  -4  -3 -18    1.21    0.46
  -4  -3 -18    0.46    0.46
  -4  -3 -19   21.57    0.98
  -4  -3 -19   24.17    1.10
   4  -4 -20    1.68    0.36
   4  -4 -20    1.44    0.41
   4  -4 -19   -0.16    0.46
   4  -4 -18   24.68    1.60
   4  -4 -17    1.87    0.77
   4   4 -17    2.70    0.62
   4  -4 -16   10.61    1.32
   4   4 -16   10.50    1.09
   4   4 -15   50.98    2.33
   4  -4 -15   54.19    2.73
   4  -4 -14    0.53    0.78
   4   4 -14    0.06    0.58
  -4   4  13   23.08    3.99
   4  -4 -13   21.05    1.54
   4  -4 -13   22.72    1.85
   4   4 -13   19.99    1.51
   4  -4 -12  148.44    3.85
   4  -4 -12  154.94    8.68
  -4   4  12  163.18    9.62
   4  -4 -11   20.13    1.44
   4  -4 -11   19.76    3.17
  -4   4  11   20.58    3.41
   4  -4 -10   55.68    4.95
  -4   4  10   57.97    5.25
   4  -4  -9   18.24    2.88
  -4   4   9   24.87    3.43
  -4   4   8   73.14    5.30
  -4  -4   8   78.62    4.37
  -4  -4   7    6.64    1.33
  -4   4   7    9.69    2.28
  -4   4   6   34.49    3.32
  -4  -4   6   37.49    2.81
  -4   4   5   47.97    3.63
  -4  -4   5   49.52    3.12
  -4  -4   4  759.80   11.83
  -4   4   4  765.21   13.39
  -4  -4   3  224.75    6.40
  -4   4   3  229.65    6.93
  -4  -4   3  236.62    6.57
  -4  -4   2  415.39    8.63
  -4   4   2  420.21    8.82
  -4  -4   2  409.52    8.61
  -4   4   1   14.72    1.65
  -4  -4   1   14.12    1.79
  -4   4   0   66.05    2.21
  -4   4   0   65.63    3.02
  -4  -4   0   68.89    3.81
  -4   4  -1  300.85    5.82
  -4   4  -1  291.38    5.84
  -4   4  -2   30.04    1.69
  -4   4  -2   31.65    2.20
  -4  -4  -2   30.69    2.75
  -4   4  -3  158.02    5.42
  -4  -4  -3  164.56    6.34
  -4   4  -4  527.70   10.89
  -4  -4  -4  530.64   11.81
  -4   4  -5  726.75   13.82
  -4  -4  -5  770.95   15.23
  -4  -4  -5  749.96   14.58
  -4   4  -6   29.89    3.15
  -4  -4  -6   27.66    3.14
  -4  -4  -6   28.39    3.10
  -4   4  -7   25.77    3.19
  -4  -4  -7   28.20    3.31
  -4  -4  -7   30.31    3.30
  -4   4  -8   53.57    4.76
  -4  -4  -8   51.83    4.69
  -4  -4  -8   53.33    4.54
  -4  -4  -9    1.16    1.33
  -4  -4  -9    0.97    1.23
  -4   4  -9   -0.39    1.30
  -4  -4 -10   20.76    3.14
  -4  -4 -10   19.22    3.28
  -4   4 -10   16.86    3.07
  -4  -4 -10   15.43    1.36
  -4   4 -10   14.14    1.33
  -4  -4 -10   17.49    1.36
  -4  -4 -11   59.12    5.32
  -4  -4 -11   62.23    5.84
  -4   4 -11   57.52    5.89
  -4  -4 -11   66.17    2.77
  -4   4 -11   64.77    2.76
  -4  -4 -11   64.18    2.66
  -4   4 -12   14.14    3.31
  -4  -4 -12   14.40    3.16
  -4  -4 -12   15.03    1.46
  -4  -4 -12   15.10    1.40
  -4   4 -12   13.90    1.42
  -4  -4 -13  101.54    3.58
  -4   4 -13  101.38    3.61
  -4  -4 -13  101.32    3.49
  -4  -4 -14    2.75    0.92
  -4   4 -14    2.43    0.82
  -4  -4 -15   45.52    2.39
  -4   4 -15   45.11    2.36
  -4  -4 -15   47.65    2.37
  -4  -4 -16   62.33    2.59
  -4  -4 -16   61.36    2.53
  -4   4 -16   61.49    2.53
  -4  -4 -17    2.28    0.69
  -4   4 -17    3.01    0.72
  -4  -4 -17    1.26    0.54
  -4  -4 -18    1.22    0.48
  -4  -4 -18    0.69    0.43
  -4  -4 -19   -0.07    0.26
   4  -5 -20   11.94    0.72
   4  -5 -20   13.07    0.78
   4  -5 -19    6.89    0.77
   4  -5 -18    0.54    0.59
   4  -5 -17   18.88    1.52
   4  -5 -16   -0.68    0.80
   4  -5 -15   10.37    1.33
   4  -5 -14   57.27    2.44
   4  -5 -14   59.17    2.81
   4  -5 -13  663.81    8.35
   4  -5 -13  659.13    9.17
  -4   5  12    0.15    1.06
   4  -5 -12   -1.17    1.26
   4  -5 -12    0.61    0.57
   4  -5 -11   25.88    3.72
  -4   5  11   33.70    4.41
   4  -5 -11   32.54    1.89
  -4   5  10    3.08    1.81
   4  -5 -10    2.72    1.52
   4  -5 -10    1.83    0.64
   4  -5  -9   44.85    4.59
  -4   5   9   46.70    4.69
   4  -5  -8  286.52   11.04
  -4   5   8  297.83   10.91
  -4  -5   7   62.97    3.68
  -4   5   7   64.96    4.93
  -4   5   6    3.56    1.64
  -4  -5   6    4.33    1.06
  -4  -5   5  128.92    5.08
  -4   5   5  126.55    6.06
  -4  -5   4  736.02   11.93
  -4   5   4  775.69   14.03
  -4   5   3  603.08   11.70
  -4  -5   3  594.59   10.87
  -4   5   2  351.33    8.39
  -4  -5   2  348.53    8.41
  -4   5   1    5.12    1.12
  -4  -5   1    2.91    1.10
  -4   5   0   35.77    2.33
  -4  -5   0   36.31    2.98
  -4   5  -1   16.14    1.41
  -4  -5  -1   15.54    2.12
  -4   5  -2   97.57    2.81
  -4   5  -2  107.41    4.14
  -4  -5  -2  104.57    5.23
  -4   5  -3  225.18    6.67
  -4  -5  -3  228.99    7.98
  -4   5  -4   59.47    3.80
  -4  -5  -4   60.52    4.34
  -4  -5  -5  476.95   12.48
  -4   5  -5  469.49   11.46
  -4  -5  -5  468.27   12.30
  -4  -5  -6  355.52   11.10
  -4   5  -6  334.01   10.40
  -4  -5  -6  338.27   10.94
  -4   5  -7   22.14    3.02
  -4  -5  -7   21.49    3.04
  -4  -5  -7   18.75    2.82
  -4   5  -8   80.05    5.92
  -4  -5  -8   77.55    5.75
  -4  -5  -8   77.14    5.69
  -4  -5  -9   -0.30    1.31
  -4   5  -9   -0.40    1.51
  -4  -5  -9   -0.46    1.12
  -4  -5  -9    1.27    0.62
  -4   5  -9    0.14    0.59
  -4  -5 -10  160.62    8.89
  -4  -5 -10  167.31    9.17
  -4   5 -10  152.33    9.16
  -4  -5 -10  165.07    4.20
  -4  -5 -10  156.64    3.91
  -4   5 -10  158.98    4.19
  -4  -5 -11    4.02    1.68
  -4  -5 -11    4.48    1.73
  -4  -5 -11    4.49    0.97
  -4  -5 -11    4.80    0.94
  -4   5 -11    3.46    0.86
  -4  -5 -12  103.82    7.78
  -4  -5 -12  117.01    3.78
  -4   5 -12  107.82    3.63
  -4  -5 -12  112.06    3.56
  -4  -5 -13  107.24    3.68
  -4   5 -13  103.32    3.57
  -4  -5 -13  108.40    3.52
  -4  -5 -14    3.02    0.91
  -4  -5 -14    2.70    0.80
  -4   5 -14    2.10    0.78
  -4  -5 -15   13.03    1.40
  -4   5 -15   12.50    1.24
  -4  -5 -15   11.41    1.20
  -4  -5 -16   35.37    1.93
  -4   5 -16   34.62    1.83
  -4  -5 -16   34.41    1.79
  -4  -5 -17    4.57    0.80
  -4  -5 -17    4.32    0.69
  -4  -5 -18    5.16    0.68
  -4  -5 -18    4.44    0.56
   4  -6 -19    0.56    0.38
   4  -6 -19    0.09    0.36
   4  -6 -18   16.47    1.21
   4  -6 -17   10.86    1.15
   4  -6 -16   10.13    1.20
   4  -6 -15    5.78    1.07
   4  -6 -15    5.98    0.85
   4  -6 -14    3.65    0.92
   4  -6 -14    4.10    0.85
   4  -6 -13    6.24    2.05
   4  -6 -13    5.75    1.07
   4  -6 -13    5.77    0.99
   4  -6 -12  347.06   14.05
  -4   6  12  381.97   15.47
   4  -6 -12  355.96    6.27
   4  -6 -11   11.66    2.64
  -4   6  11   12.68    2.96
   4  -6 -11   14.36    1.35
  -4   6  10    0.35    1.39
   4  -6 -10    2.02    1.30
   4  -6 -10    1.87    0.64
   4  -6  -9   59.35    2.46
   4  -6  -9   64.45    5.77
  -4   6   9   62.10    5.60
  -4   6   8   12.89    2.54
   4  -6  -8   12.66    2.64
  -4   6   7  107.65    6.53
   4  -6  -7  101.76    6.68
  -4   6   6  901.52   17.71
  -4   6   5    0.10    1.09
  -4  -6   4   24.12    2.34
  -4   6   4   23.59    2.72
  -4  -6   3  534.05   10.78
  -4   6   3  533.95   11.57
  -4  -6   2  344.36    8.91
  -4   6   2  335.22    8.63
  -4  -6   1  106.70    5.16
  -4   6   1  102.57    4.46
  -4   6   0    0.81    0.49
  -4  -6   0    1.74    1.11
  -4  -6  -1   27.85    2.88
  -4   6  -1   28.17    1.85
  -4  -6  -2    6.55    1.57
  -4  -6  -3    3.38    1.52
  -4  -6  -4   97.33    5.78
  -4  -6  -5   38.78    3.97
  -4  -6  -5   39.52    3.85
  -4  -6  -6 1111.28   20.96
  -4  -6  -6 1114.95   20.38
  -4  -6  -7   37.56    4.15
  -4  -6  -7   34.47    3.85
  -4  -6  -8   37.41    4.32
  -4  -6  -8   36.65    4.04
  -4  -6  -8   39.09    1.95
  -4  -6  -9   25.49    3.65
  -4  -6  -9   24.52    3.54
  -4  -6  -9   23.55    1.62
  -4  -6  -9   25.25    1.57
  -4   6  -9   22.85    1.60
  -4  -6 -10  145.26    8.89
  -4  -6 -10  146.92    8.65
  -4  -6 -10  146.67    4.04
  -4  -6 -10  140.47    3.64
  -4   6 -10  135.74    3.84
  -4  -6 -11  326.09   13.54
  -4  -6 -11  330.80   13.27
  -4  -6 -11  346.81    6.36
  -4   6 -11  329.37    6.13
  -4  -6 -11  339.86    5.86
  -4  -6 -12   54.48    2.64
  -4   6 -12   53.67    2.56
  -4  -6 -12   54.10    2.43
  -4  -6 -13  123.94    3.89
  -4  -6 -13  124.83    3.64
  -4   6 -13  121.69    3.73
  -4  -6 -14   -0.08    0.77
  -4  -6 -14    0.16    0.58
  -4   6 -14    0.22    0.68
  -4  -6 -15   22.75    1.69
  -4   6 -15   24.09    1.60
  -4  -6 -15   21.44    1.45
  -4  -6 -16    3.29    0.80
  -4  -6 -16    2.81    0.61
  -4  -6 -17    2.27    0.64
  -4  -6 -17    1.69    0.45
  -4  -6 -18   10.99    0.86
   4  -7 -19    3.06    0.48
   4  -7 -19    2.97    0.43
   4  -7 -18    4.79    0.68
   4  -7 -17    8.06    0.94
   4  -7 -16    8.88    0.87
   4  -7 -16    8.59    1.05
   4  -7 -15   35.02    1.85
   4  -7 -15   34.10    2.01
   4  -7 -14    6.30    1.07
   4  -7 -14    5.85    0.95
   4  -7 -13   22.78    1.66
   4  -7 -13   21.83    1.74
   4  -7 -12    1.92    1.35
   4  -7 -12    4.00    0.90
   4  -7 -11  407.18    6.82
   4  -7 -11  398.21   15.35
  -4   7  11  414.99   15.95
   4  -7 -10   38.72    2.14
   4  -7 -10   37.71    4.70
  -4   7  10   36.33    4.67
   4  -7  -9   89.31    3.10
   4  -7  -9   83.42    6.77
  -4   7   9   86.47    6.72
   4  -7  -8   56.87    2.42
  -4   7   8   56.94    5.28
   4  -7  -8   56.09    5.41
   4  -7  -7  182.98    9.39
  -4   7   7  195.91    9.20
   4  -7  -6  102.49    6.79
  -4   7   6   97.47    6.15
   4  -7  -5   62.17    5.12
  -4   7   5   67.56    4.90
  -4  -7   4   87.15    4.53
  -4   7   4   78.34    4.96
  -4   7   3    2.39    1.05
  -4  -7   3    6.65    1.34
  -4  -7   2  568.06   12.18
  -4   7   2  555.47   11.67
  -4  -7   1   22.56    2.59
  -4   7   1   23.62    2.25
  -4  -7   0   11.86    2.01
  -4   7   0   11.37    1.40
  -4  -7  -1  387.40   10.95
  -4  -7  -2   71.42    4.89
  -4  -7  -3  232.41    9.06
  -4  -7  -4    3.63    1.54
  -4  -7  -5  114.49    6.91
  -4  -7  -5  115.27    6.69
  -4  -7  -6   54.55    5.03
  -4  -7  -6   66.37    5.20
  -4  -7  -7  234.84   10.60
  -4  -7  -7  215.36    4.38
  -4  -7  -7  228.01    4.63
  -4  -7  -7  233.68    9.95
  -4  -7  -8  147.88    8.77
  -4  -7  -8  156.31    8.43
  -4  -7  -8  150.35    3.82
  -4  -7  -8  157.40    3.94
  -4  -7  -9    9.73    2.49
  -4  -7  -9   11.98    2.57
  -4  -7  -9   12.44    1.21
  -4  -7  -9   11.87    1.23
  -4   7  -9   12.47    1.23
  -4  -7 -10   68.72    6.34
  -4  -7 -10   72.19    2.76
  -4  -7 -10   72.69    2.91
  -4   7 -10   67.37    2.67
  -4  -7 -11   11.11    1.28
  -4  -7 -11   11.38    1.17
  -4   7 -11   11.37    1.26
  -4  -7 -12   12.33    1.41
  -4  -7 -12   12.88    1.21
  -4   7 -12   12.94    1.31
  -4  -7 -13   20.73    1.70
  -4   7 -13   21.54    1.59
  -4  -7 -14   16.11    1.49
  -4   7 -14   18.70    1.46
  -4  -7 -15   40.04    2.07
  -4  -7 -16    0.02    0.55
  -4  -7 -17    9.86    0.91
  -4  -7 -18   19.40    0.99
   4  -8 -18   -0.02    0.29
   4  -8 -17   12.44    1.00
   4  -8 -16   32.36    1.55
   4  -8 -16   34.20    1.75
   4  -8 -15    3.13    0.75
   4  -8 -15    3.56    0.71
   4  -8 -14    2.93    0.76
   4  -8 -14    2.68    0.79
   4  -8 -13    3.61    0.88
   4  -8 -13    3.99    0.92
   4  -8 -12   76.88    3.06
   4  -8 -12   75.13    3.00
  -4   8  11   12.47    3.00
   4  -8 -11   13.77    3.09
   4  -8 -11   13.99    1.44
  -4   8  10   20.73    3.95
   4  -8 -10   23.48    3.86
   4  -8 -10   21.70    1.72
   4  -8  -9   30.77    4.31
  -4   8   9   32.54    4.40
   4  -8  -9   30.98    1.98
  -4   8   8    0.07    1.30
   4  -8  -8   -0.01    1.25
   4  -8  -8   -0.01    0.65
   4  -8  -7  101.05    3.25
   4  -8  -7   99.42    7.23
  -4   8   7   93.42    6.64
   4  -8  -6   13.87    2.86
  -4   8   6   15.51    2.71
   4  -8  -5   18.36    3.09
  -4   8   5   17.14    2.66
   4  -8  -4    0.38    1.13
  -4   8   4    0.05    0.87
  -4  -8   3  136.11    6.09
   4  -8  -3  143.21    7.60
  -4   8   3  137.60    6.51
  -4  -8   2   65.86    4.46
   4  -8  -2   58.24    4.72
  -4   8   2   58.61    3.96
  -4   8   1    4.29    1.08
   4  -8  -1    4.88    1.46
  -4  -8   1    5.09    1.41
  -4  -8   0    1.72    1.11
   4  -8   0    1.14    0.98
  -4  -8  -1    0.07    0.97
   4  -8   1    0.88    0.87
  -4  -8  -2    3.41    1.54
  -4  -8  -3   53.05    4.69
  -4  -8  -4   62.46    5.22
  -4  -8  -5    0.53    1.06
  -4  -8  -5    1.26    1.34
  -4  -8  -6  119.24    7.73
  -4  -8  -6  117.84    3.40
  -4  -8  -6  116.94    7.08
  -4  -8  -7  173.79    9.56
  -4   8  -7  169.39    4.09
  -4  -8  -7  173.46    8.82
  -4  -8  -7  157.73    3.84
  -4  -8  -7  170.74    4.19
  -4   8  -8    4.50    0.83
  -4  -8  -8    3.64    1.89
  -4  -8  -8    3.70    1.56
  -4  -8  -8    4.08    0.79
  -4  -8  -8    5.41    0.93
  -4  -8  -9  196.74   10.80
  -4  -8  -9  196.37    4.57
  -4  -8  -9  192.91    4.59
  -4  -8 -10   -0.08    1.03
  -4  -8 -10   -0.06    0.66
  -4  -8 -10   -0.45    0.67
  -4  -8 -11    4.27    0.90
  -4  -8 -11    3.93    0.80
  -4  -8 -12    7.64    1.13
  -4  -8 -12    7.60    0.97
  -4  -8 -13    0.85    0.68
  -4  -8 -14   29.95    1.82
  -4  -8 -15    6.36    0.93
  -4  -8 -16    0.64    0.53
  -4  -8 -17   -0.12    0.40
   4  -9 -18    0.12    0.28
   4  -9 -17    5.50    0.59
   4  -9 -16    1.37    0.47
   4  -9 -16    0.70    0.40
   4  -9 -15   10.39    1.03
   4  -9 -15    9.82    1.00
   4  -9 -14   11.01    1.15
   4  -9 -14   11.40    1.13
   4  -9 -13   30.73    1.96
   4  -9 -13   31.52    1.88
   4  -9 -12    1.16    0.66
   4  -9 -12    0.52    0.72
   4  -9 -11   85.98    3.29
   4  -9 -11   79.96    3.01
   4  -9 -10  113.12    8.57
  -4   9  10  118.26    8.71
   4  -9 -10  127.77    3.97
  -4   9   9    4.03    2.05
   4  -9  -9    3.09    1.81
   4  -9  -9    6.04    1.08
   4  -9  -8   79.77    3.04
   4  -9  -8   74.76    6.75
  -4   9   8   72.65    6.39
   4  -9  -7   72.24    2.85
  -4   9   7   73.76    6.16
   4  -9  -7   68.75    6.30
   4   9  -6   59.42    2.58
   4  -9  -6   56.01    2.46
   4  -9  -6   58.86    5.68
  -4   9   6   63.94    5.48
   4   9  -5   79.00    2.82
   4  -9  -5   81.04    2.84
   4  -9  -5   77.81    6.32
  -4   9   5   81.41    5.85
   4  -9  -4    1.70    1.43
  -4   9   4    0.32    0.93
  -4   9   3    2.02    1.02
   4  -9  -3    0.82    1.16
  -4  -9   2    1.55    1.08
   4  -9  -2    3.00    1.44
  -4  -9   1  135.61    6.97
   4  -9  -1  136.90    7.17
  -4  -9   0   20.77    2.94
   4  -9   0   15.98    2.46
  -4  -9  -1    0.98    0.97
  -4  -9  -2   34.37    3.89
  -4  -9  -3  135.13    7.81
  -4  -9  -3  131.28    3.54
  -4   9  -4  126.46    3.56
  -4  -9  -4  129.51    7.92
  -4  -9  -4  124.64    3.51
  -4  -9  -5  172.09    9.42
  -4   9  -5  166.87    4.13
  -4  -9  -5  177.07    8.84
  -4  -9  -5  165.01    4.11
  -4  -9  -6    2.32    1.32
  -4  -9  -6    0.13    1.29
  -4   9  -6    0.42    0.51
  -4  -9  -6   -0.06    0.66
  -4   9  -7   78.33    2.94
  -4  -9  -7   77.15    6.78
  -4  -9  -7   70.55    2.58
  -4  -9  -7   75.54    2.92
  -4   9  -8   72.44    2.87
  -4  -9  -8   77.02    6.86
  -4  -9  -8   75.80    2.78
  -4  -9  -8   74.65    2.95
  -4  -9  -9    3.23    0.74
  -4  -9  -9    2.24    0.79
  -4  -9 -10   21.91    1.66
  -4  -9 -10   22.36    1.66
  -4  -9 -11    6.06    1.01
  -4  -9 -11    6.64    0.99
  -4  -9 -12   44.04    2.23
  -4  -9 -12   43.33    2.09
  -4  -9 -13    2.27    0.72
  -4  -9 -13    2.14    0.56
  -4  -9 -14    0.05    0.54
  -4  -9 -15    0.78    0.53
  -4  -9 -16    9.85    0.85
  -4  -9 -17    4.75    0.50
   4 -10 -17   -0.37    0.34
   4 -10 -16    0.27    0.34
   4 -10 -15   -0.03    0.43
   4 -10 -14   22.03    1.51
   4 -10 -13    9.87    1.16
   4 -10 -12   72.26    2.94
   4 -10 -11   77.51    3.12
   4 -10 -10   91.38    3.42
   4 -10  -9   38.49    5.11
   4 -10  -9   41.15    2.32
  -4  10   8   28.98    4.25
   4 -10  -8   32.65    4.60
   4 -10  -8   35.29    2.14
  -4  10   7    5.11    1.98
   4 -10  -7    3.36    1.64
   4 -10  -7    4.58    0.94
   4  10  -6  518.04    7.65
   4 -10  -6  521.62    7.56
   4 -10  -6  503.71   17.06
  -4  10   6  516.53   15.95
   4  10  -5   58.30    2.55
   4 -10  -5   56.26    2.48
   4 -10  -5   52.67    5.43
  -4  10   5   55.89    5.08
   4  10  -4   63.84    2.59
   4 -10  -4   62.59    2.52
   4 -10  -4   60.33    5.61
   4  10  -3  135.33    3.63
   4 -10  -3  133.55    3.54
   4 -10  -3  136.48    8.07
   4  10  -2   32.94    1.78
   4 -10  -2   29.73    3.70
  -4 -10   1   33.27    3.70
   4 -10  -1   32.83    3.76
  -4 -10   1   32.13    1.73
  -4 -10   0    0.55    0.92
   4 -10   0    0.76    1.06
  -4 -10   0    1.34    0.60
  -4 -10  -1   46.29    4.61
  -4  10  -1   48.61    2.36
  -4 -10  -1   48.81    2.21
  -4 -10  -2    0.29    0.94
  -4  10  -2    2.30    0.77
  -4 -10  -2    1.73    0.68
  -4 -10  -3   52.18    5.24
  -4  10  -3   52.94    2.45
  -4 -10  -3   51.33    2.36
  -4 -10  -4    4.94    1.87
  -4  10  -4    5.96    0.96
  -4 -10  -4    6.22    1.01
  -4 -10  -5   41.31    4.92
  -4  10  -5   41.16    2.21
  -4 -10  -5   41.53    2.18
  -4  10  -6  120.29    3.71
  -4 -10  -6  118.15    8.41
  -4 -10  -6  129.24    3.84
  -4  10  -7   28.40    1.89
  -4 -10  -7   28.25    4.28
  -4 -10  -7   28.75    1.93
  -4  10  -8    4.37    0.88
  -4 -10  -8    4.02    0.94
  -4 -10  -9   58.56    2.46
  -4 -10  -9   57.22    2.66
  -4 -10 -10    1.14    0.68
  -4 -10 -10    1.68    0.76
  -4 -10 -11  126.27    3.55
  -4 -10 -11  127.52    3.68
  -4 -10 -12    0.22    0.52
  -4 -10 -12    0.26    0.51
  -4 -10 -13    5.51    0.84
  -4 -10 -13    4.70    0.70
  -4 -10 -14    0.45    0.46
  -4 -10 -15   12.25    0.93
  -4 -10 -16    5.80    0.54
   4 -11 -16   -0.41    0.32
   4 -11 -16    0.17    0.27
   4 -11 -15   10.97    0.91
   4 -11 -14    1.67    0.61
   4 -11 -13    2.19    0.71
   4 -11 -12   55.68    2.52
   4 -11 -11   15.55    1.53
   4 -11 -10    5.74    1.11
   4 -11  -9    2.81    0.89
   4 -11  -8   25.02    1.84
   4 -11  -7    1.72    1.61
   4 -11  -7    2.18    0.75
   4  11  -6   76.64    3.07
   4 -11  -6   74.97    6.89
   4 -11  -6   76.60    3.02
   4 -11  -5    2.98    1.45
   4  11  -5    4.67    0.96
   4 -11  -5    4.67    0.94
   4  11  -4  107.74    3.46
   4 -11  -4  106.01    3.35
   4 -11  -4  113.83    8.00
   4  11  -3   25.83    1.72
   4 -11  -3   26.62    1.70
   4 -11  -3   27.76    3.91
   4  11  -2  227.93    4.79
   4 -11  -2  227.97    4.58
  -4 -11   2  221.08    4.46
   4 -11  -2  233.16   10.63
   4  11  -1   15.25    1.30
  -4  11   1   15.97    1.49
  -4 -11   1   15.54    1.31
  -4  11   0   26.92    1.87
  -4 -11   0   31.31    3.93
  -4 -11   0   28.72    1.74
  -4  11  -1  158.03    4.37
  -4 -11  -1  158.50    8.91
  -4 -11  -1  154.49    4.00
  -4 -11  -2   24.57    3.76
  -4  11  -2   26.31    1.86
  -4 -11  -2   25.94    1.74
  -4 -11  -3    0.25    1.12
  -4  11  -3    1.06    0.71
  -4 -11  -3    0.27    0.61
  -4  11  -4   14.78    1.46
  -4 -11  -4   14.52    1.42
  -4 -11  -4   11.26    2.69
  -4  11  -5   83.24    3.16
  -4 -11  -5   82.27    7.11
  -4 -11  -5   85.81    3.20
  -4 -11  -6    4.19    1.77
  -4  11  -6    5.97    1.01
  -4 -11  -6    6.42    1.07
  -4  11  -7   43.59    2.31
  -4 -11  -7   42.13    2.33
  -4  11  -8   18.28    1.55
  -4 -11  -8   18.56    1.64
  -4 -11  -9    7.71    1.13
  -4 -11 -10   11.50    1.31
  -4 -11 -11   16.39    1.26
  -4 -11 -11   16.57    1.40
  -4 -11 -12    3.46    0.67
  -4 -11 -12    3.39    0.72
  -4 -11 -13    2.36    0.52
  -4 -11 -13    2.64    0.57
  -4 -11 -14    0.01    0.32
  -4 -11 -14   -0.26    0.30
   4 -12 -15   -0.16    0.34
   4 -12 -14    1.85    0.57
   4 -12 -13    3.97    0.74
   4 -12 -12    0.22    0.62
   4 -12 -11   26.84    1.83
   4 -12 -10    2.20    0.87
   4 -12  -9   20.86    1.69
   4 -12  -8   31.89    2.04
   4 -12  -7    1.49    0.83
   4 -12  -6   31.34    1.98
   4  12  -5  152.23    4.27
   4 -12  -5  154.00    4.17
   4  12  -4   23.98    1.74
   4 -12  -4   26.03    1.75
   4 -12  -4   20.49    3.49
   4  12  -3   83.36    3.07
   4 -12  -3   82.04    2.92
   4 -12  -3   78.44    6.53
  -4  12   2    5.42    1.06
   4  12  -2    6.31    0.99
   4  12  -1    8.22    1.03
  -4  12   1    8.19    1.20
  -4 -12   1    8.17    1.03
  -4  12   0    8.83    1.23
  -4 -12   0    8.81    1.08
  -4 -12  -1    0.32    1.24
  -4  12  -1    0.88    0.68
  -4 -12  -1    0.89    0.72
  -4  12  -2  221.83    5.28
  -4 -12  -2  213.54   10.97
  -4 -12  -2  217.39    4.92
  -4  12  -3   71.94    3.04
  -4 -12  -3   65.30    6.26
  -4 -12  -3   74.08    2.96
  -4  12  -4  117.57    3.83
  -4 -12  -4  105.91    8.13
  -4 -12  -4  113.31    3.69
  -4  12  -5   59.91    2.76
  -4 -12  -5   63.95    2.83
  -4  12  -6    1.89    0.82
  -4 -12  -6    2.09    0.85
  -4  12  -7   67.92    2.86
  -4 -12  -7   71.52    2.99
  -4  12  -8  107.00    3.51
  -4 -12  -8  118.03    3.74
  -4 -12  -9    1.53    0.78
  -4 -12 -10    0.28    0.61
  -4 -12 -11   54.42    2.24
  -4 -12 -12   15.48    1.15
  -4 -12 -13    2.02    0.45
   4 -13 -14    6.19    0.66
   4 -13 -13    5.60    0.77
  -4  13  12   11.39    0.97
   4 -13 -12   11.81    1.11
   4 -13 -11    1.47    0.69
   4 -13 -10   22.87    1.66
   4 -13  -9    0.00    0.71
   4 -13  -8   69.98    2.86
   4 -13  -7   23.32    1.73
   4 -13  -6   13.62    1.38
   4 -13  -5    0.33    0.60
  -4  13   4   19.30    1.70
   4  13  -4   18.99    1.61
   4 -13  -4   20.38    1.57
  -4  13   3    0.58    0.76
   4  13  -3    1.27    0.71
   4 -13  -3    0.80    0.57
   4  13  -2   43.10    2.22
  -4  13   2   41.66    2.44
  -4  13   1   60.70    2.90
   4  13  -1   61.92    2.58
  -4 -13   1   57.83    2.41
  -4  13   0    0.08    0.81
  -4 -13   0    0.29    0.58
  -4  13  -1   15.48    1.57
  -4 -13  -1   15.10    1.40
  -4  13  -2   18.15    1.68
  -4 -13  -2   17.71    1.53
  -4  13  -3    2.23    0.90
  -4 -13  -3    1.67    0.83
  -4  13  -4    9.76    1.31
  -4 -13  -4   10.86    1.30
  -4  13  -5    0.93    0.67
  -4 -13  -5    0.48    0.72
  -4  13  -6    0.13    0.68
  -4 -13  -6   -1.07    0.85
  -4  13  -7    3.40    0.89
  -4 -13  -7    4.06    0.97
  -4 -13  -8    0.32    0.73
  -4 -13  -9    1.14    0.70
  -4 -13 -10   30.46    1.72
  -4 -13 -11   12.05    1.05
  -4 -13 -12   15.30    1.02
  -4 -13 -13    0.25    0.27
   4 -14 -13    1.01    0.38
  -4  14  12   20.80    1.01
   4 -14 -12   21.64    1.24
  -4  14  11    1.25    0.47
   4 -14 -11    2.13    0.62
  -4  14  10    4.33    0.72
   4 -14 -10    4.83    0.81
  -4  14   9   20.76    1.47
   4 -14  -9   18.63    1.45
  -4  14   8    0.79    0.61
   4 -14  -8    2.07    0.73
  -4  14   7   16.77    1.46
   4 -14  -7   16.52    1.40
  -4  14   6   44.29    2.36
   4 -14  -6   39.68    2.07
  -4  14   5    9.34    1.27
   4 -14  -5   10.89    1.17
  -4  14   4    0.35    0.76
   4 -14  -4    0.03    0.59
   4  14  -3   64.30    2.67
  -4  14   3   64.49    2.95
  -4  14   2   32.58    2.15
   4  14  -2   35.31    1.97
  -4  14   1   82.05    3.32
   4  14  -1   82.96    2.90
  -4  14   0   15.40    1.60
  -4 -14   0   15.71    1.33
  -4  14  -1   13.12    1.45
  -4 -14  -1   10.63    1.16
  -4  14  -2    1.43    0.85
  -4 -14  -2    1.38    0.68
  -4  14  -3   10.35    1.32
  -4 -14  -3   10.36    1.22
  -4  14  -4    4.01    0.99
  -4 -14  -4    4.34    0.95
  -4  14  -5   96.70    3.36
  -4 -14  -5   96.83    3.27
  -4  14  -6  104.88    3.40
  -4 -14  -6  103.03    3.32
  -4  14  -7    0.62    0.58
  -4 -14  -7    1.26    0.77
  -4 -14  -8    9.15    1.08
  -4 -14  -9   18.17    1.33
  -4 -14 -10    8.13    0.87
  -4 -14 -11    9.99    0.83
  -4 -14 -12    2.73    0.43
   4 -15 -12    4.42    0.51
   4 -15 -11    0.59    0.39
  -4  15  10    4.04    0.58
   4 -15 -10    4.61    0.69
  -4  15   9    0.54    0.45
   4 -15  -9    0.80    0.47
  -4  15   8   20.15    1.37
   4 -15  -8   18.67    1.31
  -4  15   7   17.90    1.37
   4 -15  -7   16.71    1.26
  -4  15   6   13.72    1.30
   4 -15  -6   12.13    1.12
  -4  15   5   17.02    1.48
   4 -15  -5   16.02    1.24
  -4  15   4   -0.04    0.66
   4 -15  -4   -0.26    0.45
  -4  15   3   -0.57    0.71
  -4  15   2   26.09    1.84
  -4  15   1    1.23    0.81
   4  15  -1    2.52    0.63
  -4  15   0   11.49    1.37
  -4 -15   0   10.93    1.04
  -4  15  -1    4.54    1.03
  -4 -15  -1    5.73    0.85
  -4  15  -2   73.56    2.95
  -4 -15  -2   73.92    2.63
  -4  15  -3    1.26    0.80
  -4 -15  -3    1.94    0.70
  -4  15  -4   44.66    2.23
  -4 -15  -4   43.53    2.09
  -4  15  -5    1.47    0.70
  -4 -15  -5    1.53    0.69
  -4  15  -6    0.76    0.59
  -4 -15  -6   -0.27    0.61
  -4 -15  -7    7.70    0.95
  -4 -15  -8    0.44    0.52
  -4 -15  -9    3.60    0.64
  -4 -15 -10    2.30    0.49
  -4 -15 -11   -0.07    0.27
   4 -16 -10   25.00    1.06
  -4  16   9    0.40    0.32
   4 -16  -9   -0.24    0.34
  -4  16   8    4.86    0.63
   4 -16  -8    4.16    0.58
  -4  16   7   15.91    1.10
   4 -16  -7   14.36    1.00
  -4  16   6    2.15    0.61
   4 -16  -6    1.44    0.46
  -4  16   5    9.29    1.01
   4 -16  -5    8.04    0.77
  -4  16   4   21.30    1.48
  -4  16   3   13.16    1.25
  -4  16   2    6.08    0.99
  -4  16   1    8.73    1.10
  -4  16   0   16.71    1.41
  -4  16  -1   41.25    2.09
  -4 -16  -1   41.11    1.72
  -4  16  -2    1.30    0.66
  -4 -16  -2    1.82    0.56
  -4  16  -3   12.92    1.22
  -4 -16  -3   13.08    1.06
  -4  16  -4    7.45    0.97
  -4 -16  -4    7.63    0.87
  -4  16  -5   47.07    1.99
  -4 -16  -5   44.94    1.82
  -4 -16  -6    0.23    0.43
  -4 -16  -7    0.63    0.46
  -4 -16  -8    0.89    0.39
  -4 -16  -9    0.07    0.30
  -4  17   7    1.30    0.34
  -4  17   6    7.53    0.70
  -4  17   5   19.74    1.15
  -4  17   4    5.08    0.71
  -4  17   3   -0.40    0.48
  -4  17   2    0.14    0.48
  -4  17   1    1.38    0.58
  -4  17   0   32.21    1.63
  -4  17  -1   -0.22    0.49
  -4  17  -2    6.64    0.82
  -4  17  -3    9.47    0.91
  -4 -17  -3    9.42    0.74
  -4  17  -4    1.07    0.46
  -4 -17  -4    0.85    0.37
  -4 -17  -5   -0.06    0.33
  -4 -17  -6    4.57    0.52
  -4  18   3    5.74    0.58
  -4  18   2    9.39    0.74
  -4  18   1   39.64    1.45
  -4  18   0    0.01    0.31
  -4  18  -1    2.93    0.50
  -4  18  -2   -0.46    0.35
   5   0 -20   -0.19    0.37
   5   0 -19   73.53    2.37
   5   0 -18   -0.23    0.54
   5   0 -17   23.67    1.70
   5   0 -16   -0.39    0.71
   5   0 -15   26.19    1.89
   5   0 -14    0.22    0.69
  -5   0  13  148.39    8.61
   5   0 -13  128.22    3.96
  -5   0  12    2.67    1.57
  -5   0  11  113.89    7.04
   5   0 -11  105.24    3.27
  -5   0  10    0.50    1.03
  -5   0   9  115.71    6.42
  -5   0   8   -0.42    1.16
  -5   0   7   24.29    2.78
  -5   0   6    0.52    0.97
  -5   0   5  287.54    8.31
  -5   0   4   -0.22    0.90
  -5   0   3 1288.16   15.92
  -5   0   2    0.33    0.88
  -5   0   1 2464.92   21.04
  -5   0   0    0.09    0.76
  -5   0  -1  241.52    6.47
  -5   0  -2    0.39    0.79
  -5   0  -2    0.95    0.91
  -5   0  -3   70.16    4.01
  -5   0  -3   71.10    3.98
  -5   0  -4    0.46    0.77
  -5   0  -4    0.77    0.89
  -5   0  -5   20.42    2.56
  -5   0  -5   20.13    2.29
  -5   0  -6    0.03    0.82
  -5   0  -6   -0.42    1.27
  -5   0  -7    6.44    1.47
  -5   0  -7    7.19    1.84
  -5   0  -8    0.39    1.29
  -5   0  -8    0.14    0.66
  -5   0  -9  313.42   12.09
  -5   0 -10    0.89    1.41
  -5   0 -10    0.02    0.52
  -5   0 -10    0.06    0.57
  -5   0 -11    0.56    1.50
  -5   0 -11    0.86    0.56
  -5   0 -11    0.79    0.66
  -5   0 -12   -1.61    1.95
  -5   0 -12   -0.51    0.66
  -5   0 -12    0.33    0.66
  -5   0 -13  216.35    4.93
  -5   0 -13  224.05    5.38
  -5   0 -14   -0.32    0.58
  -5   0 -14   -0.39    0.94
  -5   0 -15    0.54    0.60
  -5   0 -15   -0.98    0.99
  -5   0 -16    0.43    0.48
  -5   0 -16   -0.34    0.82
  -5   0 -17   36.90    1.61
  -5   0 -17   42.37    2.05
  -5   0 -18    0.49    0.55
  -5   0 -19    3.57    0.58
   5   1 -20   57.45    1.65
   5  -1 -20   62.96    1.88
   5   1 -19   11.56    0.97
   5  -1 -19   12.78    1.10
   5  -1 -18    7.10    1.00
   5   1 -18    6.97    0.91
   5  -1 -17   22.02    1.69
   5   1 -17   21.74    1.63
   5  -1 -16    0.26    0.72
   5   1 -16    0.34    0.63
   5   1 -15   37.24    2.20
   5  -1 -15   39.81    2.33
   5   1 -14   31.54    2.03
   5  -1 -14   30.41    2.07
  -5   1  13   59.30    5.61
   5  -1 -13   55.36    2.68
   5   1 -13   53.55    2.55
  -5   1  12   12.81    2.62
  -5  -1  12   11.87    2.41
   5   1 -12   12.58    1.30
  -5   1  11   59.40    5.25
  -5  -1  11   60.08    5.00
   5   1 -11   52.48    2.33
   5  -1 -11   53.98    2.38
  -5   1  10   55.26    4.82
  -5  -1  10   57.93    4.70
  -5   1   9   76.40    5.42
  -5  -1   9   76.57    5.17
  -5   1   8  281.17    9.71
  -5  -1   8  270.30    9.15
  -5   1   7   81.20    5.03
  -5  -1   7   82.32    4.86
  -5   1   6  628.72   13.07
  -5  -1   6  630.00   12.67
  -5   1   5  112.79    5.31
  -5  -1   5  119.44    5.30
  -5   1   4  976.12   14.75
  -5  -1   4  963.32   14.33
  -5   1   3  167.47    5.87
  -5  -1   3  162.10    5.75
  -5   1   2 1443.19   16.39
  -5  -1   2 1419.53   16.52
  -5   1   1 1346.55   15.33
  -5  -1   1 1337.53   15.64
  -5  -1   0 1810.90   18.23
  -5   1   0 1825.68   17.52
  -5   1  -1   40.65    2.65
  -5  -1  -1   41.94    2.87
  -5   1  -1   38.34    2.55
  -5  -1  -1   40.42    2.97
  -5   1  -2   15.98    1.85
  -5  -1  -2   17.06    2.05
  -5  -1  -3  279.73    8.19
  -5   1  -3  270.57    7.51
  -5  -1  -3  282.33    7.89
  -5  -1  -4  202.45    7.33
  -5   1  -4  192.73    6.87
  -5  -1  -4  203.54    6.88
  -5   1  -5  204.66    7.56
  -5  -1  -5  208.53    7.88
  -5  -1  -5  210.43    7.24
  -5   1  -6  338.30   10.34
  -5  -1  -6  340.19   10.56
  -5  -1  -6  334.66    9.45
  -5   1  -7    1.91    1.30
  -5  -1  -7    1.10    0.99
  -5  -1  -7    1.19    1.20
  -5  -1  -8  118.37    7.10
  -5   1  -8  110.56    6.82
  -5  -1  -8  100.59    5.55
  -5  -1  -9   28.80    3.87
  -5   1  -9   30.39    3.86
  -5  -1 -10    1.25    1.35
  -5   1 -10    2.34    1.62
  -5   1 -10    2.42    0.69
  -5  -1 -10    2.06    0.67
  -5  -1 -10    2.64    0.77
  -5   1 -10    2.76    0.78
  -5  -1 -11   14.73    3.12
  -5   1 -11   10.26    2.68
  -5   1 -11   14.80    1.30
  -5  -1 -11   12.96    1.25
  -5   1 -11   14.88    1.45
  -5  -1 -11   15.28    1.46
  -5   1 -12   10.27    2.67
  -5  -1 -12   11.20    2.91
  -5   1 -12   14.51    1.34
  -5  -1 -12   13.02    1.35
  -5   1 -12   13.52    1.48
  -5  -1 -12   13.76    1.41
  -5   1 -13    0.81    0.60
  -5  -1 -13    0.41    0.63
  -5   1 -13   -0.31    0.88
  -5  -1 -13    0.98    0.84
  -5  -1 -14   32.70    2.00
  -5   1 -14   34.55    1.95
  -5   1 -14   33.69    2.20
  -5  -1 -14   33.40    2.18
  -5  -1 -15   10.46    1.21
  -5   1 -15    9.08    1.04
  -5  -1 -15   10.69    1.33
  -5   1 -15    9.04    1.29
  -5  -1 -16   10.33    1.09
  -5   1 -16    9.46    0.93
  -5  -1 -16   10.88    1.26
  -5   1 -16   10.15    1.21
  -5  -1 -17    7.36    0.86
  -5   1 -17    6.99    0.97
  -5  -1 -17    6.86    0.97
  -5  -1 -18   -0.36    0.34
  -5  -1 -18    0.11    0.47
  -5  -1 -19    3.31    0.55
  -5   1 -19    4.59    0.62
   5  -2 -20    3.09    0.55
   5  -2 -19   23.97    1.43
   5   2 -19   20.80    1.18
   5   2 -18   34.38    1.73
   5  -2 -18   35.69    1.94
   5   2 -17   14.34    1.28
   5  -2 -17   13.82    1.38
   5   2 -16    0.23    0.57
   5  -2 -16    0.92    0.75
   5   2 -15    0.33    0.60
   5  -2 -15    0.22    0.71
  -5   2  14    3.60    1.88
   5   2 -14    2.79    0.83
   5  -2 -14    1.80    0.85
  -5   2  13   86.44    6.99
   5   2 -13   76.24    2.97
  -5   2  12  130.06    8.27
   5   2 -12  106.35    3.39
  -5   2  11    6.70    2.10
  -5  -2  11    5.35    1.69
   5  -2 -11    3.29    1.43
   5  -2 -11    6.20    0.94
   5   2 -11    4.37    0.82
  -5   2  10   79.44    5.96
  -5  -2  10   87.49    5.59
  -5   2   9  166.18    8.18
  -5  -2   9  168.36    7.36
  -5   2   8   92.49    5.85
  -5  -2   8   90.69    5.21
  -5   2   7  252.15    9.07
  -5  -2   7  247.84    8.18
  -5   2   6   45.00    3.74
  -5  -2   6   46.79    3.49
  -5   2   5  188.96    7.05
  -5  -2   5  180.84    6.46
  -5   2   4  135.87    5.66
  -5  -2   4  132.30    5.40
  -5   2   3  395.79    9.13
  -5  -2   3  386.13    8.93
  -5   2   2  253.90    7.02
  -5  -2   2  241.56    6.91
  -5  -2   1   23.74    2.29
  -5   2   1   24.49    1.64
  -5   2   1   22.24    2.09
  -5  -2   1   20.90    2.23
  -5  -2   0  327.88    8.00
  -5   2   0  309.94    6.23
  -5   2   0  323.66    7.33
  -5  -2   0  330.73    8.35
  -5   2  -1  884.72   11.39
  -5   2  -1  913.02   11.86
  -5  -2  -1  926.48   14.11
  -5   2  -2  119.21    4.27
  -5   2  -2  122.72    4.62
  -5  -2  -2  127.41    5.38
  -5  -2  -3    9.50    1.74
  -5   2  -3    7.35    1.40
  -5   2  -4  338.61    8.99
  -5  -2  -4  361.94   10.05
  -5  -2  -4  346.03    9.42
  -5   2  -5  107.78    5.48
  -5  -2  -5  106.62    5.83
  -5  -2  -5  106.66    5.44
  -5   2  -6  313.71   10.02
  -5  -2  -6  333.40   10.62
  -5  -2  -6  311.62    9.57
  -5  -2  -7   33.36    3.70
  -5   2  -7   34.55    3.66
  -5  -2  -7   31.55    3.26
  -5  -2  -8    4.17    1.35
  -5   2  -8    3.86    1.57
  -5  -2  -8    2.97    1.74
  -5  -2  -9  297.28   10.45
  -5  -2  -9  309.63   12.10
  -5   2  -9  293.06   11.80
  -5  -2  -9  300.36    5.31
  -5   2  -9  300.58    5.48
  -5  -2 -10   -1.71    1.77
  -5   2 -10   -0.80    1.45
  -5   2 -10    0.29    0.49
  -5  -2 -10    0.09    0.58
  -5   2 -10   -0.75    0.71
  -5  -2 -10    0.22    0.58
  -5  -2 -11   41.60    5.08
  -5   2 -11   38.18    4.90
  -5  -2 -11   39.04    2.16
  -5   2 -11   40.81    2.02
  -5   2 -11   40.78    2.27
  -5  -2 -11   39.85    2.20
  -5  -2 -12  108.05    8.27
  -5   2 -12  107.30    8.32
  -5   2 -12  102.58    3.23
  -5  -2 -12  105.84    3.52
  -5   2 -12  103.87    3.67
  -5  -2 -12  107.59    3.62
  -5   2 -13   95.18    3.10
  -5  -2 -13   96.76    3.43
  -5   2 -13   97.17    3.60
  -5  -2 -13  102.80    3.63
  -5  -2 -14   27.69    1.91
  -5  -2 -14   29.64    2.04
  -5   2 -14   29.10    2.02
  -5  -2 -15   14.36    1.40
  -5  -2 -15   16.37    1.52
  -5   2 -15   16.11    1.53
  -5  -2 -16    0.31    0.54
  -5   2 -16    0.34    0.69
  -5  -2 -16   -0.14    0.75
  -5  -2 -17   20.88    1.35
  -5  -2 -17   23.44    1.51
  -5   2 -17   25.33    1.58
  -5  -2 -18   -0.07    0.34
  -5  -2 -18    0.28    0.45
  -5  -2 -19    4.42    0.54
   5  -3 -20   29.55    1.10
   5  -3 -20   35.18    1.39
   5  -3 -19    0.46    0.53
   5   3 -19   -0.27    0.32
   5  -3 -18    4.50    0.88
   5   3 -18    3.44    0.61
   5   3 -17    5.32    0.80
   5  -3 -17    6.07    1.08
   5   3 -16   20.61    1.53
   5  -3 -16   20.66    1.73
   5   3 -15    3.63    0.81
   5  -3 -15    3.41    0.94
   5   3 -14   39.31    2.13
   5  -3 -14   44.54    2.50
  -5   3  13   41.00    5.09
   5  -3 -13   38.47    2.00
   5   3 -13   37.92    2.06
   5  -3 -12   26.51    3.59
  -5   3  12   37.05    4.63
   5  -3 -12   32.92    1.89
   5   3 -12   31.82    1.85
  -5   3  11    1.11    1.37
   5  -3 -11    2.26    1.50
   5  -3 -11    1.56    0.59
   5   3 -11    2.55    0.70
  -5   3  10    3.43    1.71
  -5  -3  10    5.10    1.64
   5  -3 -10    3.99    1.48
  -5   3   9  150.70    7.99
  -5  -3   9  158.34    7.04
  -5   3   8  398.48   12.28
  -5  -3   8  414.19   10.93
  -5   3   7    3.61    1.53
  -5  -3   7    3.39    1.12
  -5   3   6   10.21    2.00
  -5  -3   6   10.58    1.76
  -5   3   5    5.77    1.56
  -5  -3   5    6.28    1.40
  -5   3   4  122.89    5.60
  -5  -3   4  116.62    5.13
  -5  -3   3  513.96   10.41
  -5   3   3  513.89   10.66
  -5  -3   2   11.19    1.78
  -5   3   2   13.48    1.76
  -5   3   2   11.59    0.75
  -5  -3   2   13.46    1.88
  -5  -3   1   17.13    2.05
  -5   3   1   14.89    1.74
  -5   3   1   15.58    1.11
  -5  -3   1   17.69    2.13
  -5   3   0  989.78   10.21
  -5   3   0 1025.66   12.98
  -5   3  -1  297.27    6.40
  -5   3  -1  303.77    6.79
  -5   3  -2  308.90    6.65
  -5   3  -2  306.38    7.19
  -5  -3  -2  310.23    8.73
  -5   3  -3  160.68    5.73
  -5  -3  -3  163.00    6.56
  -5  -3  -4    1.42    1.32
  -5   3  -4    0.69    0.79
  -5  -3  -4    0.86    0.92
  -5  -3  -5   44.75    3.98
  -5   3  -5   43.37    3.56
  -5  -3  -5   41.03    3.58
  -5   3  -6  324.42   10.25
  -5  -3  -6  342.29   11.07
  -5  -3  -6  314.85   10.18
  -5   3  -7   21.38    2.97
  -5  -3  -7   25.94    3.38
  -5  -3  -7   28.03    3.26
  -5  -3  -8  301.11   11.47
  -5   3  -8  295.83   11.24
  -5  -3  -8  285.10   10.44
  -5   3  -9    2.97    1.48
  -5  -3  -9    2.42    1.27
  -5  -3  -9    3.67    1.76
  -5  -3  -9    2.38    0.62
  -5   3  -9    2.08    0.57
  -5  -3 -10  231.89    9.95
  -5  -3 -10  226.78   10.99
  -5   3 -10  217.24   10.87
  -5  -3 -10  225.78    4.88
  -5   3 -10  224.05    5.02
  -5  -3 -10  221.00    4.81
  -5  -3 -11    1.41    1.73
  -5   3 -11    1.37    1.71
  -5  -3 -11    0.38    0.60
  -5   3 -11   -0.50    0.84
  -5  -3 -11    0.20    0.65
  -5   3 -12    9.42    2.79
  -5  -3 -12   13.83    3.12
  -5  -3 -12   14.97    1.47
  -5   3 -12   15.60    1.53
  -5  -3 -12   14.93    1.46
  -5  -3 -13  100.34    3.53
  -5   3 -13   99.40    3.64
  -5  -3 -13  100.13    3.52
  -5  -3 -14   20.05    1.67
  -5   3 -14   19.44    1.69
  -5  -3 -14   18.83    1.63
  -5  -3 -15    2.13    0.81
  -5  -3 -15    0.87    0.77
  -5   3 -15    1.76    0.75
  -5  -3 -16    3.29    0.81
  -5   3 -16    2.85    0.77
  -5  -3 -16    2.04    0.73
  -5  -3 -17   14.71    1.17
  -5  -3 -17   13.63    1.14
  -5   3 -17   16.87    1.31
  -5  -3 -18    0.65    0.39
  -5  -3 -18    0.19    0.41
   5  -4 -20    0.18    0.26
   5  -4 -20    0.13    0.32
   5  -4 -19   31.32    1.53
   5  -4 -18   20.62    1.48
   5  -4 -17   17.68    1.52
   5  -4 -16    0.45    0.75
   5   4 -16    0.00    0.45
   5  -4 -15    3.35    0.94
   5   4 -15    3.79    0.79
   5  -4 -14   13.19    1.26
   5  -4 -14   13.58    1.51
  -5   4  13   64.68    6.43
   5  -4 -13   56.66    2.46
  -5   4  12   -1.14    1.54
   5  -4 -12   -0.24    1.27
   5  -4 -12    0.39    0.60
   5  -4 -11  111.19    7.40
  -5   4  11  126.45    8.32
   5  -4 -11  114.54    3.43
  -5   4  10    4.97    2.04
   5  -4 -10    4.15    1.86
   5  -4 -10    4.36    0.86
   5  -4 -10    4.60    0.88
  -5   4   9  409.11   13.50
  -5  -4   9  420.16   11.25
  -5   4   8   18.61    2.93
  -5  -4   8   16.37    2.24
  -5   4   7 1336.01   22.02
  -5  -4   7 1318.67   18.66
  -5   4   6   28.62    3.22
  -5  -4   6   27.81    2.70
  -5  -4   5  593.57   11.79
  -5   4   5  628.89   13.63
  -5  -4   4  183.02    6.45
  -5   4   4  192.73    7.17
  -5  -4   3  145.99    5.79
  -5   4   3  166.25    6.33
  -5  -4   3  158.34    5.99
  -5  -4   2    5.39    1.30
  -5   4   2    3.85    1.15
  -5  -4   2    5.83    1.36
  -5   4   1 1138.43    6.73
  -5   4   1 1193.16   15.03
  -5  -4   1 1178.55   16.53
  -5   4   0   27.29    1.61
  -5   4   0   25.14    2.11
  -5  -4   0   28.88    2.83
  -5   4  -1  107.13    3.76
  -5   4  -1  106.70    4.03
  -5  -4  -1  106.11    5.29
  -5   4  -2  217.71    5.33
  -5   4  -2  219.06    6.04
  -5  -4  -2  225.73    7.85
  -5   4  -3   86.87    4.28
  -5  -4  -3   87.26    5.05
  -5   4  -4   68.26    4.13
  -5  -4  -4   70.81    4.75
  -5   4  -5   83.26    4.91
  -5  -4  -5   91.67    5.73
  -5  -4  -5   87.77    5.45
  -5   4  -6   51.79    4.23
  -5  -4  -6   61.58    4.97
  -5  -4  -6   52.60    4.42
  -5   4  -7    8.46    2.01
  -5  -4  -7   11.26    2.21
  -5  -4  -7   11.14    2.41
  -5   4  -8   30.80    3.82
  -5  -4  -8   35.99    4.18
  -5  -4  -8   32.04    3.73
  -5  -4  -9   57.07    5.12
  -5  -4  -9   55.36    5.33
  -5   4  -9   54.19    5.30
  -5  -4  -9   53.50    2.37
  -5   4  -9   52.87    2.43
  -5  -4  -9   53.86    2.26
  -5   4 -10    0.57    1.45
  -5  -4 -10    2.37    1.79
  -5  -4 -10    1.26    0.68
  -5  -4 -10    0.27    0.51
  -5   4 -10   -0.39    0.77
  -5  -4 -11   52.45    5.58
  -5   4 -11   49.49    5.60
  -5  -4 -11   57.35    2.63
  -5   4 -11   52.87    2.60
  -5  -4 -11   56.32    2.52
  -5  -4 -12   22.35    1.78
  -5   4 -12   21.66    1.75
  -5  -4 -12   21.83    1.66
  -5  -4 -13    7.71    1.21
  -5   4 -13    8.14    1.18
  -5  -4 -13    8.08    1.12
  -5  -4 -14   55.41    2.64
  -5   4 -14   52.58    2.58
  -5  -4 -14   52.56    2.51
  -5  -4 -15   17.10    1.52
  -5   4 -15   17.35    1.51
  -5  -4 -15   16.23    1.41
  -5  -4 -16    9.50    1.10
  -5  -4 -16    9.08    1.02
  -5  -4 -17   33.61    1.70
  -5   4 -17   37.79    1.74
  -5  -4 -17   36.13    1.65
  -5  -4 -18    1.91    0.47
  -5  -4 -18    2.66    0.50
   5  -5 -19    0.71    0.42
   5  -5 -18    5.27    0.85
   5  -5 -17    0.39    0.64
   5  -5 -16   11.03    1.29
   5  -5 -15   38.83    1.96
   5  -5 -15   41.82    2.37
   5  -5 -14   34.96    1.97
   5  -5 -14   38.15    2.32
   5  -5 -13   73.64    2.86
   5  -5 -12  102.66    7.59
   5  -5 -12  110.97    3.53
  -5   5  11    0.24    1.28
   5  -5 -11    2.25    1.59
   5  -5 -11    1.06    0.90
   5  -5 -10   40.03    2.06
   5  -5 -10   36.75    4.47
  -5   5  10   42.18    4.81
   5  -5  -9   78.07    6.21
  -5   5   9   88.04    6.54
  -5   5   8  576.81   15.77
  -5  -5   7  199.88    7.20
  -5   5   7  178.47    8.40
  -5   5   6    0.46    1.14
  -5  -5   6   -0.31    0.91
  -5  -5   5  386.77    9.71
  -5   5   5  404.38   11.35
  -5  -5   4  309.86    8.63
  -5   5   4  342.53    9.92
  -5   5   3  231.98    7.73
  -5  -5   3  222.06    7.45
  -5   5   2    5.05    1.23
  -5  -5   2    4.18    1.22
  -5   5   1  304.72    7.84
  -5  -5   1  317.48    9.03
  -5   5   0   47.04    2.88
  -5  -5   0   51.76    3.82
  -5   5  -1  172.59    4.71
  -5   5  -1  169.05    5.02
  -5  -5  -1  181.17    7.22
  -5   5  -2   15.65    1.39
  -5   5  -2   15.29    1.66
  -5  -5  -2   16.83    2.46
  -5  -5  -3   14.29    2.38
  -5   5  -3   14.03    1.82
  -5   5  -4  166.87    6.52
  -5  -5  -4  180.68    7.92
  -5  -5  -5    0.67    1.19
  -5  -5  -5    0.04    1.10
  -5   5  -5   -0.13    0.95
  -5  -5  -6    5.33    1.85
  -5  -5  -6    3.13    1.51
  -5   5  -6    6.47    1.78
  -5   5  -7   19.43    2.94
  -5  -5  -7   22.55    3.27
  -5  -5  -7   21.06    3.19
  -5  -5  -8   61.62    5.40
  -5   5  -8   62.06    5.42
  -5  -5  -8   58.67    5.38
  -5  -5  -8   60.98    2.44
  -5   5  -8   60.20    2.48
  -5  -5  -9    2.31    1.61
  -5  -5  -9    1.65    1.48
  -5   5  -9    2.69    1.71
  -5  -5  -9    2.20    0.75
  -5   5  -9    1.08    0.58
  -5  -5 -10  341.58   13.37
  -5  -5 -10  334.89   13.52
  -5   5 -10  324.25   13.59
  -5  -5 -10  346.99    6.23
  -5   5 -10  332.87    6.17
  -5  -5 -10  333.08    5.77
  -5  -5 -11    6.07    2.38
  -5  -5 -11    8.66    2.45
  -5  -5 -11    9.49    1.26
  -5   5 -11    6.99    1.08
  -5  -5 -11    8.45    1.08
  -5  -5 -12  172.84    4.62
  -5   5 -12  167.10    4.53
  -5  -5 -12  175.51    4.39
  -5  -5 -13    0.13    0.72
  -5  -5 -13   -0.63    0.78
  -5   5 -13   -0.13    0.76
  -5  -5 -14    2.78    0.93
  -5  -5 -14    2.70    0.74
  -5   5 -14    3.66    0.92
  -5  -5 -15   20.61    1.62
  -5   5 -15   23.82    1.67
  -5  -5 -15   20.61    1.45
  -5  -5 -16   21.78    1.52
  -5  -5 -16   20.63    1.33
  -5  -5 -17   26.84    1.46
  -5  -5 -17   27.34    1.29
  -5  -5 -18    4.27    0.58
   5  -6 -19    1.93    0.44
   5  -6 -18    1.35    0.56
   5  -6 -17    0.56    0.62
   5  -6 -16    0.95    0.67
   5  -6 -15    5.89    1.07
   5  -6 -15    4.92    0.83
   5  -6 -14  125.49    3.66
   5  -6 -14  129.80    4.07
   5  -6 -13   11.76    1.28
  -5   6  12    1.55    1.54
   5  -6 -12   -0.06    1.13
   5  -6 -12    1.86    0.81
   5  -6 -11   77.62    6.73
  -5   6  11   85.10    7.18
   5  -6 -11   82.29    3.09
  -5   6  10    2.07    1.73
   5  -6 -10    3.90    1.81
   5  -6 -10    2.25    0.70
   5  -6  -9   63.42    2.59
   5  -6  -9   56.35    5.60
  -5   6   9   62.50    5.69
   5  -6  -8   37.31    4.52
  -5   6   8   44.54    4.68
  -5   6   7    1.13    1.30
  -5   6   6  520.76   14.11
  -5   6   5  110.82    6.21
  -5   6   4  681.96   14.52
  -5  -6   3  141.02    6.16
  -5   6   3  132.88    6.09
  -5  -6   2  107.07    5.40
  -5   6   2  105.95    5.14
  -5  -6   1   29.84    3.02
  -5   6   1   26.72    2.45
  -5  -6   0   64.90    4.49
  -5   6   0   63.07    3.39
  -5  -6  -1  226.37    8.50
  -5   6  -1  209.77    5.51
  -5  -6  -2  215.16    8.51
  -5  -6  -3   41.51    3.97
  -5  -6  -4   47.71    4.37
  -5   6  -4   42.99    3.43
  -5  -6  -5    5.24    1.66
  -5  -6  -5    5.93    1.92
  -5   6  -5    3.42    1.21
  -5  -6  -6   83.89    6.16
  -5  -6  -6   77.77    5.87
  -5   6  -6   75.37    5.27
  -5  -6  -7   28.33    3.79
  -5  -6  -7   22.66    3.36
  -5   6  -7   24.07    3.31
  -5  -6  -7   25.37    1.56
  -5  -6  -8   39.44    4.57
  -5  -6  -8   40.82    4.58
  -5  -6  -8   37.27    1.97
  -5  -6  -8   38.30    1.96
  -5   6  -8   35.91    1.94
  -5  -6  -9  143.77    8.86
  -5  -6  -9  148.78    8.85
  -5  -6  -9  148.94    4.00
  -5  -6  -9  147.87    3.76
  -5   6  -9  135.95    3.81
  -5  -6 -10   39.91    4.87
  -5  -6 -10   36.60    4.59
  -5  -6 -10   40.93    2.03
  -5  -6 -10   44.65    2.34
  -5   6 -10   41.37    2.22
  -5  -6 -11   52.19    5.63
  -5  -6 -11   59.46    5.95
  -5  -6 -11   61.14    2.75
  -5   6 -11   57.47    2.64
  -5  -6 -12    0.65    0.76
  -5   6 -12    1.18    0.77
  -5  -6 -12    0.85    0.56
  -5  -6 -13   24.49    1.82
  -5   6 -13   23.23    1.73
  -5  -6 -13   24.84    1.63
  -5  -6 -14    0.98    0.80
  -5   6 -14    3.28    0.91
  -5  -6 -14    1.45    0.58
  -5  -6 -15    8.58    1.15
  -5  -6 -15    7.26    0.86
  -5  -6 -16   31.69    1.72
  -5  -6 -16   27.89    1.35
  -5  -6 -17   22.38    1.27
  -5  -6 -18    0.50    0.32
   5  -7 -19    4.10    0.51
   5  -7 -18    0.64    0.44
   5  -7 -17    1.02    0.55
   5  -7 -16    1.36    0.65
   5  -7 -16    1.43    0.51
   5  -7 -15    2.66    0.80
   5  -7 -15    3.24    0.74
   5  -7 -14    7.43    1.07
   5  -7 -14    8.90    1.22
   5  -7 -13   18.46    1.56
   5  -7 -13   18.89    1.68
   5  -7 -12    5.72    1.02
   5  -7 -11  153.05    4.25
   5  -7 -11  147.85    9.57
  -5   7  11  154.61    9.94
   5  -7 -10  185.23    4.60
   5  -7 -10  171.28   10.15
  -5   7  10  188.06   10.57
   5  -7  -9   26.36    1.81
   5  -7  -9   25.23    3.88
  -5   7   9   28.55    4.09
   5  -7  -8  289.98    5.49
   5  -7  -8  261.47   11.95
  -5   7   8  282.69   11.90
   5  -7  -7  261.48    5.04
   5  -7  -7  253.31   11.47
  -5   7   7  267.59   11.06
  -5   7   6   86.57    6.05
  -5   7   5   39.97    3.96
  -5   7   4    0.88    1.10
  -5  -7   4    0.17    0.73
  -5  -7   3   57.27    4.13
  -5   7   3   46.93    3.80
  -5   7   2    0.88    0.67
  -5  -7   2   -0.18    0.98
  -5  -7   1   76.64    4.99
  -5   7   1   77.15    4.20
  -5  -7   0  201.44    8.23
  -5  -7  -1   48.32    4.25
  -5  -7  -2   88.68    5.82
  -5  -7  -3  112.90    6.72
  -5  -7  -4   12.45    2.49
  -5  -7  -5   16.71    2.83
  -5  -7  -5   15.44    2.77
  -5  -7  -6  114.91    7.53
  -5  -7  -6  120.86    7.50
  -5  -7  -6  115.78    3.30
  -5  -7  -7    2.09    1.43
  -5  -7  -7    1.84    1.39
  -5  -7  -7    1.15    0.59
  -5  -7  -7    1.18    0.62
  -5  -7  -8    5.25    2.04
  -5  -7  -8    4.36    1.91
  -5  -7  -8    7.34    1.01
  -5  -7  -8    6.08    0.92
  -5   7  -8    7.45    1.08
  -5  -7  -9   18.41    3.37
  -5  -7  -9   19.30    3.38
  -5  -7  -9   20.79    1.59
  -5  -7  -9   20.04    1.52
  -5   7  -9   22.07    1.65
  -5  -7 -10   27.32    4.27
  -5  -7 -10   23.72    3.85
  -5  -7 -10   32.69    2.04
  -5  -7 -10   31.90    1.86
  -5   7 -10   32.33    1.96
  -5  -7 -11    0.13    0.71
  -5  -7 -11    0.82    0.63
  -5  -7 -12    2.27    0.82
  -5   7 -12    6.13    1.11
  -5  -7 -13   15.63    1.50
  -5  -7 -14   16.33    1.45
  -5  -7 -15   10.61    1.16
  -5  -7 -16   33.59    1.67
  -5  -7 -17   15.30    1.00
   5  -8 -18    4.34    0.52
   5  -8 -17    0.14    0.42
   5  -8 -16    6.26    0.76
   5  -8 -16    7.33    0.91
   5  -8 -15    4.69    0.85
   5  -8 -15    4.55    0.77
   5  -8 -14    1.41    0.68
   5  -8 -14    2.16    0.78
   5  -8 -13   14.21    1.44
   5  -8 -13   14.66    1.44
   5  -8 -12   32.15    2.04
   5  -8 -11    3.86    2.07
   5  -8 -11    3.89    0.90
   5  -8 -10   58.58    6.17
  -5   8  10   67.69    6.51
   5  -8 -10   67.64    2.89
   5  -8  -9   56.43    5.94
  -5   8   9   64.53    6.23
   5  -8  -9   59.45    2.66
   5  -8  -8  181.01   10.27
  -5   8   8  185.14    9.96
   5  -8  -8  183.90    4.54
   5  -8  -7   77.02    6.61
  -5   8   7   81.01    6.38
   5  -8  -7   79.72    2.92
  -5   8   6    4.08    1.70
   5  -8  -6    4.43    1.85
   5  -8  -6    5.83    0.91
  -5   8   5   60.32    4.99
   5  -8  -5   56.12    5.39
  -5   8   4   16.10    2.54
   5  -8  -4   16.64    3.05
  -5  -8   3  430.38   11.71
  -5   8   3  437.30   11.89
  -5   8   2    5.38    1.31
  -5  -8   2    1.85    1.08
  -5  -8   1    8.91    1.96
  -5  -8   0    4.06    1.49
  -5  -8  -1  187.18    8.64
  -5  -8  -2  100.06    6.54
  -5  -8  -3   15.27    2.82
  -5  -8  -4   75.34    6.04
  -5  -8  -4   76.15    2.69
  -5  -8  -5    0.20    1.17
  -5  -8  -5    0.73    1.55
  -5  -8  -5   -0.62    0.67
  -5   8  -6    2.78    0.69
  -5  -8  -6    6.05    2.03
  -5  -8  -6    4.00    1.80
  -5  -8  -6    3.53    0.70
  -5  -8  -6    3.53    0.82
  -5  -8  -7   -0.90    1.75
  -5  -8  -7    0.28    0.54
  -5  -8  -7    0.49    0.60
  -5  -8  -8    4.96    2.26
  -5  -8  -8    2.42    0.75
  -5  -8  -8    2.39    0.74
  -5  -8  -9  184.66   10.80
  -5  -8  -9  191.30    4.58
  -5  -8  -9  194.36    4.62
  -5  -8 -10   39.68    2.19
  -5  -8 -10   38.50    2.06
  -5  -8 -11   99.39    3.42
  -5  -8 -11   97.05    3.16
  -5  -8 -12    8.52    1.16
  -5  -8 -12    7.25    0.93
  -5  -8 -13   15.61    1.41
  -5  -8 -14    0.85    0.68
  -5  -8 -15   30.40    1.64
  -5  -8 -16   -0.37    0.49
  -5  -8 -17    6.70    0.62
   5  -9 -18    6.89    0.57
   5  -9 -17   -0.48    0.33
   5  -9 -16    4.71    0.66
   5  -9 -16    4.58    0.63
   5  -9 -15   31.20    1.66
   5  -9 -15   31.36    1.65
   5  -9 -14   17.23    1.39
   5  -9 -14   17.18    1.36
   5  -9 -13   53.19    2.52
   5  -9 -13   55.15    2.44
   5  -9 -12    3.36    0.85
   5  -9 -12    3.83    0.93
   5  -9 -11    4.93    0.96
   5  -9 -10  113.45    3.78
   5  -9  -9  148.66    9.81
  -5   9   9  163.02    9.93
   5  -9  -9  147.37    4.27
  -5   9   8   12.16    2.82
   5  -9  -8   10.53    2.76
   5  -9  -8   11.73    1.32
  -5   9   7    5.23    1.78
   5  -9  -7    5.81    2.13
   5  -9  -7    5.86    1.01
   5  -9  -6   43.10    5.04
  -5   9   6   40.63    4.43
   5  -9  -6   43.08    2.20
  -5   9   5   -1.39    1.22
   5  -9  -5    0.37    1.10
   5  -9  -5    0.27    0.63
   5   9  -4   21.14    1.45
   5  -9  -4   23.60    1.58
   5  -9  -4   21.76    3.47
  -5   9   4   22.86    3.03
   5  -9  -3    6.41    1.96
   5  -9  -2   59.50    5.18
  -5  -9   2   61.71    4.81
  -5  -9   1    3.48    1.41
   5  -9  -1    3.11    1.43
   5  -9   0   64.25    4.98
  -5  -9   0   66.10    5.33
  -5  -9  -1    1.25    1.25
  -5  -9  -1    1.09    0.57
  -5  -9  -2   60.43    5.39
  -5   9  -2   52.85    2.34
  -5  -9  -2   54.52    2.31
  -5   9  -3   32.36    1.86
  -5  -9  -3   33.01    1.87
  -5  -9  -4    1.37    1.36
  -5   9  -4    0.63    0.53
  -5  -9  -4    0.51    0.59
  -5  -9  -5   29.77    4.28
  -5   9  -5   35.57    1.98
  -5  -9  -5   35.44    2.02
  -5  -9  -5   37.75    4.37
  -5   9  -6   20.91    1.55
  -5  -9  -6   23.63    1.73
  -5  -9  -6   17.13    3.15
  -5  -9  -6   22.44    3.73
  -5   9  -7    9.53    1.09
  -5  -9  -7   10.18    1.10
  -5  -9  -7   10.62    1.25
  -5  -9  -7    9.03    2.71
  -5   9  -8    6.76    0.98
  -5  -9  -8    8.43    2.52
  -5  -9  -8    8.13    1.15
  -5  -9  -8    8.03    1.04
  -5  -9  -9   43.69    2.28
  -5  -9  -9   42.23    2.17
  -5  -9 -10   33.33    1.96
  -5  -9 -10   30.33    1.87
  -5  -9 -11    8.04    1.10
  -5  -9 -11    6.74    0.97
  -5  -9 -12    0.06    0.55
  -5  -9 -12   -0.32    0.55
  -5  -9 -13    0.79    0.63
  -5  -9 -13    0.43    0.40
  -5  -9 -14    0.50    0.54
  -5  -9 -15    1.23    0.46
  -5  -9 -16    8.13    0.70
   5 -10 -17    3.02    0.44
   5 -10 -16   29.32    1.28
   5 -10 -15   15.85    1.16
   5 -10 -14    6.03    0.76
   5 -10 -14    6.38    0.91
   5 -10 -13   11.45    1.26
   5 -10 -13   11.45    1.09
   5 -10 -12    0.81    0.56
   5 -10 -12   -0.03    0.73
   5 -10 -11    0.03    0.74
   5 -10 -10    0.56    0.74
   5 -10  -9    2.93    0.91
   5 -10  -8  151.04   10.00
  -5  10   8  158.61    9.71
   5 -10  -8  170.02    4.54
  -5  10   7   20.80    3.59
   5 -10  -7   21.49    3.83
   5 -10  -7   21.57    1.69
   5 -10  -6  126.76    8.72
  -5  10   6  122.51    7.95
   5 -10  -6  135.18    3.94
   5 -10  -5    4.03    2.03
   5 -10  -5    4.34    0.93
   5 -10  -4    0.15    1.30
   5  10  -4    0.83    0.60
   5 -10  -4    1.68    0.69
   5 -10  -3   -0.67    1.23
   5  10  -3    0.43    0.56
  -5 -10   3    0.03    0.48
   5 -10  -3    1.09    0.70
   5 -10  -2    1.82    1.28
  -5 -10   2    2.74    0.71
  -5 -10   1   65.97    5.35
  -5 -10   1   66.28    2.53
   5 -10  -1   73.83    5.70
  -5 -10   0    8.46    1.05
  -5 -10   0    7.81    2.02
  -5  10  -1   33.32    2.01
  -5 -10  -1   33.32    4.15
  -5 -10  -1   33.88    1.89
  -5 -10  -2    3.82    1.77
  -5  10  -2    5.32    0.96
  -5 -10  -2    4.75    0.88
  -5 -10  -3    2.39    1.73
  -5  10  -3    1.09    0.62
  -5 -10  -3    1.62    0.71
  -5  10  -4   73.01    2.87
  -5 -10  -4   78.81    6.81
  -5 -10  -4   76.43    2.96
  -5 -10  -4   65.83    5.94
  -5 -10  -5   34.05    4.66
  -5  10  -5   30.64    1.93
  -5 -10  -5   32.43    2.00
  -5  10  -6   20.85    1.60
  -5 -10  -6   21.73    3.86
  -5 -10  -6   21.25    1.69
  -5 -10  -7    0.81    1.32
  -5  10  -7    0.75    0.59
  -5 -10  -7    1.60    0.72
  -5  10  -8    0.54    0.55
  -5 -10  -8    0.63    0.64
  -5 -10  -8    0.36    0.67
  -5 -10  -9   16.32    1.38
  -5 -10  -9   17.24    1.52
  -5 -10 -10   18.08    1.43
  -5 -10 -10   17.18    1.49
  -5 -10 -11    1.04    0.60
  -5 -10 -11    0.83    0.56
  -5 -10 -12    0.27    0.56
  -5 -10 -12   -0.22    0.45
  -5 -10 -13   29.74    1.59
  -5 -10 -13   27.20    1.37
  -5 -10 -14    0.09    0.40
  -5 -10 -15    0.18    0.33
   5 -11 -16    1.86    0.36
   5 -11 -15   10.23    0.87
   5 -11 -14    0.36    0.51
   5 -11 -13   29.02    1.73
   5 -11 -12    0.61    0.70
   5 -11 -11    2.32    0.85
   5 -11 -10   70.67    3.01
   5 -11  -9    2.31    0.90
   5 -11  -8    8.74    1.23
   5 -11  -7    5.17    0.97
   5 -11  -6    0.16    1.28
   5 -11  -6    1.59    0.78
   5 -11  -5   74.72    2.93
   5 -11  -5   69.01    6.69
   5  11  -4   93.88    3.23
   5 -11  -4   92.61    3.15
   5 -11  -4   93.09    7.36
   5  11  -3   79.63    2.91
   5 -11  -3   82.05    2.87
   5 -11  -3   83.73    6.80
   5  11  -2   32.04    1.83
  -5 -11   2   34.14    1.84
   5 -11  -2   33.72    4.24
  -5 -11   1  106.57    3.28
  -5 -11   0   31.74    4.06
  -5  11   0   31.02    2.03
  -5 -11   0   31.29    1.87
  -5  11  -1   50.15    2.53
  -5 -11  -1   45.70    5.01
  -5 -11  -1   44.62    2.25
  -5  11  -2   21.30    1.69
  -5 -11  -2   19.29    3.51
  -5 -11  -2   21.80    1.64
  -5 -11  -3    0.64    1.26
  -5  11  -3    2.02    0.76
  -5 -11  -3    2.70    0.86
  -5  11  -4   13.07    1.34
  -5 -11  -4   12.42    3.11
  -5 -11  -4   12.57    1.35
  -5 -11  -5    7.37    2.26
  -5  11  -5    8.07    1.13
  -5 -11  -5    7.43    1.15
  -5  11  -6   52.55    2.51
  -5 -11  -6   55.91    2.67
  -5  11  -7    1.20    0.68
  -5 -11  -7    1.20    0.80
  -5  11  -8   40.47    2.13
  -5 -11  -8   43.92    2.34
  -5 -11  -9    5.92    1.04
  -5 -11 -10    1.69    0.53
  -5 -11 -10    5.18    0.92
  -5 -11 -11   19.75    1.31
  -5 -11 -11   19.73    1.41
  -5 -11 -12    0.70    0.46
  -5 -11 -12    0.80    0.50
  -5 -11 -13   19.18    1.11
  -5 -11 -13   18.03    1.04
  -5 -11 -14    0.27    0.29
   5 -12 -15    2.53    0.47
   5 -12 -14   10.40    0.91
   5 -12 -13    0.37    0.58
   5 -12 -12    7.48    1.01
   5 -12 -11    2.85    0.88
   5 -12 -10    0.58    0.75
   5 -12  -9   34.92    2.10
   5 -12  -8   14.09    1.48
   5 -12  -7   59.58    2.71
   5 -12  -6   11.09    1.30
   5 -12  -5   43.96    2.26
   5 -12  -4    1.85    1.49
   5 -12  -4    0.63    0.66
   5  12  -3  316.21    5.84
   5 -12  -3  312.59    5.60
   5  12  -2   73.75    2.79
  -5  12   2   70.65    3.10
  -5 -12   2   72.62    2.71
  -5  12   1  107.44    3.78
  -5 -12   1  108.51    3.34
  -5  12   0   51.85    2.67
  -5 -12   0   56.87    2.50
  -5 -12  -1    1.46    1.71
  -5  12  -1   -0.21    0.71
  -5 -12  -1   -0.12    0.65
  -5 -12  -2   68.94    6.46
  -5  12  -2   67.81    2.97
  -5 -12  -2   66.86    2.83
  -5  12  -3   30.11    1.99
  -5 -12  -3   31.25    2.01
  -5  12  -4    0.43    0.69
  -5 -12  -4    0.39    0.75
  -5  12  -5    5.12    0.95
  -5 -12  -5    4.77    0.98
  -5  12  -6   19.42    1.62
  -5 -12  -6   21.65    1.76
  -5  12  -7   39.67    2.15
  -5 -12  -7   41.20    2.27
  -5  12  -8    2.47    0.69
  -5 -12  -8    1.92    0.84
  -5 -12  -9    0.30    0.67
  -5 -12 -10    1.67    0.65
  -5 -12 -11   56.84    2.17
  -5 -12 -12    1.92    0.52
  -5 -12 -13    0.35    0.28
   5 -13 -14    1.00    0.40
  -5  13  13    9.09    0.77
   5 -13 -13    9.63    0.88
   5 -13 -12    3.13    0.72
   5 -13 -11    1.85    0.72
   5 -13 -10   20.98    1.55
   5 -13  -9   24.00    1.71
   5 -13  -8    1.40    0.76
   5 -13  -7    6.75    1.06
   5 -13  -6    1.07    0.68
   5 -13  -5   46.71    2.29
  -5  13   4    0.07    0.81
   5 -13  -4    0.18    0.56
  -5  13   3    0.80    0.81
   5 -13  -3    1.70    0.62
   5  13  -2   15.45    1.33
  -5  13   2   15.04    1.56
  -5 -13   2   15.86    1.29
  -5  13   1  254.53    5.84
  -5 -13   1  259.79    5.10
  -5  13   0    5.63    1.06
  -5 -13   0    8.65    1.10
  -5  13  -1    1.62    0.78
  -5 -13  -1    1.68    0.73
  -5  13  -2   63.27    2.88
  -5 -13  -2   63.13    2.71
  -5  13  -3  110.45    3.73
  -5 -13  -3  104.88    3.51
  -5  13  -4   17.39    1.57
  -5 -13  -4   16.85    1.56
  -5  13  -5    4.91    0.98
  -5 -13  -5    5.67    1.09
  -5  13  -6   13.04    1.33
  -5 -13  -6   12.05    1.35
  -5  13  -7   25.34    1.66
  -5 -13  -7   24.55    1.76
  -5 -13  -8    0.09    0.75
  -5 -13  -9    0.46    0.61
  -5 -13 -10   21.26    1.37
  -5 -13 -11    5.76    0.73
  -5 -13 -12    0.78    0.33
   5 -14 -13    0.04    0.32
  -5  14  12   -0.12    0.31
   5 -14 -12    0.09    0.42
  -5  14  11    0.86    0.45
   5 -14 -11    1.25    0.57
  -5  14  10   -0.50    0.50
   5 -14 -10   -0.47    0.58
  -5  14   9    0.93    0.58
   5 -14  -9    1.28    0.63
  -5  14   8   26.55    1.73
   5 -14  -8   25.76    1.65
  -5  14   7    6.61    1.05
   5 -14  -7    6.33    0.94
  -5  14   6   18.37    1.57
   5 -14  -6   18.67    1.43
  -5  14   5    0.02    0.80
   5 -14  -5    0.02    0.53
  -5  14   4    0.79    0.86
   5 -14  -4    1.03    0.58
  -5  14   3   45.76    2.47
  -5  14   2   48.88    2.59
  -5  14   1    0.53    0.77
  -5 -14   1    0.99    0.59
  -5  14   0   75.36    3.14
  -5 -14   0   76.03    2.75
  -5  14  -1   10.03    1.30
  -5 -14  -1   10.63    1.15
  -5  14  -2    4.60    0.94
  -5 -14  -2    5.47    0.95
  -5  14  -3   62.87    2.76
  -5 -14  -3   65.18    2.68
  -5  14  -4   20.55    1.61
  -5 -14  -4   21.84    1.65
  -5  14  -5  104.92    3.35
  -5 -14  -5  107.86    3.39
  -5  14  -6   35.33    1.92
  -5 -14  -6   36.72    2.01
  -5  14  -7    1.99    0.62
  -5 -14  -7    2.98    0.81
  -5 -14  -8    6.98    0.94
  -5 -14  -9    1.11    0.55
  -5 -14 -10    1.30    0.48
  -5 -14 -11   20.78    1.05
  -5  15  11    3.52    0.46
   5 -15 -11    3.33    0.52
  -5  15  10    0.27    0.36
   5 -15 -10   -0.14    0.39
  -5  15   9   -0.23    0.42
   5 -15  -9    0.01    0.45
  -5  15   8    9.23    0.98
   5 -15  -8    8.02    0.88
  -5  15   7   18.03    1.38
   5 -15  -7   17.29    1.21
  -5  15   6   11.77    1.21
   5 -15  -6   11.28    1.03
  -5  15   5    0.81    0.69
   5 -15  -5    0.58    0.49
  -5  15   4   18.73    1.55
  -5  15   3   85.43    3.15
  -5  15   2   43.51    2.30
  -5  15   1    1.80    0.77
  -5  15   0   15.93    1.48
  -5 -15   0   15.22    1.18
  -5  15  -1   -0.43    0.74
  -5 -15  -1   -0.47    0.53
  -5  15  -2   -0.05    0.66
  -5 -15  -2    0.46    0.53
  -5  15  -3   10.27    1.15
  -5 -15  -3    9.95    1.08
  -5  15  -4    0.92    0.62
  -5 -15  -4    1.00    0.63
  -5  15  -5   28.42    1.66
  -5 -15  -5   28.91    1.65
  -5  15  -6   18.83    1.30
  -5 -15  -6   22.86    1.46
  -5 -15  -7    3.34    0.71
  -5 -15  -8    1.26    0.52
  -5 -15  -9   -0.19    0.38
  -5 -15 -10    5.11    0.55
  -5  16   9   20.37    0.99
   5 -16  -9   19.26    0.95
  -5  16   8   17.58    1.05
   5 -16  -8   16.16    0.93
  -5  16   7    3.91    0.65
   5 -16  -7    3.23    0.53
  -5  16   6    2.04    0.59
   5 -16  -6    2.01    0.46
  -5  16   5    7.95    0.94
  -5  16   4   13.21    1.20
  -5  16   3    2.69    0.74
  -5  16   2    3.36    0.80
  -5  16   1    2.84    0.73
  -5  16   0    0.87    0.62
  -5  16  -1   18.43    1.39
  -5 -16  -1   17.55    1.13
  -5  16  -2    4.49    0.80
  -5 -16  -2    4.22    0.68
  -5  16  -3   30.12    1.64
  -5 -16  -3   27.78    1.45
  -5  16  -4   26.64    1.50
  -5 -16  -4   28.55    1.46
  -5  16  -5    5.89    0.75
  -5 -16  -5    5.58    0.73
  -5 -16  -6    2.32    0.54
  -5 -16  -7    2.16    0.49
  -5 -16  -8    6.71    0.62
  -5  17   7   10.43    0.69
  -5  17   6    0.46    0.33
  -5  17   5   16.78    1.04
  -5  17   4    8.18    0.81
  -5  17   3    2.07    0.57
  -5  17   2   13.53    1.05
  -5  17   1    0.03    0.44
  -5  17   0    3.23    0.63
  -5  17  -1    1.43    0.50
  -5  17  -2   10.86    0.93
  -5 -17  -2   10.22    0.71
  -5  17  -3    2.17    0.51
  -5 -17  -3    1.98    0.42
  -5  17  -4    1.95    0.46
  -5 -17  -4    1.93    0.41
  -5 -17  -5   14.49    0.81
  -5  18   2   14.52    0.83
  -5  18   1    0.40    0.31
  -5  18   0    8.86    0.68
  -5  18  -1    0.05    0.26
   6   0 -20    1.73    0.40
   6   0 -19   -0.17    0.42
   6   0 -18   11.67    1.12
   6   0 -17   -0.19    0.60
   6   0 -16   16.08    1.52
   6   0 -15   -0.56    0.66
   6   0 -14   16.44    1.54
  -6   0  13   -1.36    1.23
  -6   0  12   11.65    2.55
   6   0 -12   11.30    1.29
  -6   0  11    0.12    1.15
   6   0 -11    0.32    0.59
  -6   0  10  446.90   13.83
  -6   0   9   -0.56    1.24
  -6   0   8  354.52   11.28
  -6   0   7   -0.68    1.20
  -6   0   6  990.58   17.27
  -6   0   5    0.80    1.07
  -6   0   4    4.11    1.33
  -6   0   3    0.79    1.12
  -6   0   2 3723.85   29.30
  -6   0   1    0.60    0.91
  -6   0   0 1653.47   18.76
  -6   0  -1   -0.26    0.85
  -6   0  -2    9.31    1.65
  -6   0  -3   -0.18    0.89
  -6   0  -4 1086.95   17.63
  -6   0  -4 1106.16   17.28
  -6   0  -5   -0.21    0.83
  -6   0  -5    0.29    1.01
  -6   0  -6  107.14    6.31
  -6   0  -6  122.51    6.07
  -6   0  -7   -0.74    0.70
  -6   0  -7   -0.65    1.40
  -6   0  -8   -0.36    1.24
  -6   0  -9   -0.45    1.26
  -6   0  -9    0.08    0.54
  -6   0  -9   -0.29    0.69
  -6   0 -10   11.45    2.66
  -6   0 -10   13.43    1.27
  -6   0 -10   12.10    1.27
  -6   0 -11   -0.61    0.67
  -6   0 -11   -0.72    0.88
  -6   0 -12   70.33    2.85
  -6   0 -12   70.40    3.04
  -6   0 -13    0.27    0.63
  -6   0 -13   -0.85    0.93
  -6   0 -14  197.71    4.62
  -6   0 -14  214.95    5.23
  -6   0 -15    0.24    0.53
  -6   0 -15   -0.65    0.89
  -6   0 -16   11.31    1.05
  -6   0 -16   12.07    1.27
  -6   0 -17   -0.40    0.40
  -6   0 -17    1.16    0.72
  -6   0 -18    6.31    0.81
   6  -1 -20    5.26    0.60
   6   1 -19    0.81    0.41
   6  -1 -19    1.48    0.56
   6   1 -18    2.46    0.65
   6  -1 -18    2.44    0.68
   6   1 -17   74.64    2.77
   6  -1 -17   76.28    2.91
   6  -1 -16   13.75    1.46
   6   1 -16   13.40    1.36
   6   1 -15    0.29    0.63
   6  -1 -15    0.82    0.76
   6  -1 -14   70.48    3.05
   6   1 -14   65.11    2.84
  -6   1  13   20.25    3.51
   6   1 -13   19.07    1.61
  -6   1  12    0.01    1.04
  -6  -1  12    0.32    0.86
   6  -1 -12    0.29    0.72
   6   1 -12    0.24    0.65
  -6   1  11   20.85    3.39
  -6  -1  11   18.82    2.96
   6   1 -11   17.81    1.48
   6  -1 -11   17.84    1.51
  -6   1  10   20.69    3.18
  -6  -1  10   18.42    2.94
  -6   1   9    3.12    1.44
  -6  -1   9    4.03    1.48
  -6   1   8   23.44    3.09
  -6  -1   8   25.24    3.04
  -6   1   7  451.44   12.34
  -6  -1   7  452.89   11.98
  -6  -1   6    9.47    1.91
  -6   1   6    8.46    1.87
  -6   1   5   56.18    4.15
  -6  -1   5   59.35    4.08
  -6   1   4   16.74    2.30
  -6  -1   4   14.15    2.11
  -6   1   3  274.24    8.18
  -6  -1   3  274.38    8.27
  -6   1   2  212.81    6.99
  -6  -1   2  210.36    7.06
  -6  -1   1  281.67    8.04
  -6   1   1  274.34    7.76
  -6  -1   0  436.08    9.95
  -6   1   0  438.94    9.57
  -6   1  -1    3.36    1.07
  -6  -1  -1    5.94    1.52
  -6   1  -1    5.65    1.29
  -6   1  -2   16.62    2.01
  -6  -1  -2   20.37    2.49
  -6  -1  -3  379.26   10.36
  -6   1  -3  357.85    9.44
  -6  -1  -3  380.68   10.28
  -6  -1  -4  114.15    5.99
  -6   1  -4  116.12    5.73
  -6  -1  -4  106.04    5.57
  -6   1  -5   54.40    4.20
  -6  -1  -5   63.98    4.75
  -6  -1  -5   60.63    4.30
  -6   1  -6  125.99    6.73
  -6  -1  -6  125.75    6.94
  -6  -1  -6  125.93    6.37
  -6  -1  -7   37.23    4.08
  -6   1  -7   36.46    3.93
  -6  -1  -7   36.51    3.63
  -6  -1  -8  161.91    8.64
  -6   1  -8  152.68    8.39
  -6  -1  -8  153.72    7.46
  -6  -1  -9   37.26    4.49
  -6   1  -9   33.15    4.23
  -6   1  -9   34.70    1.85
  -6  -1  -9   35.71    1.94
  -6   1  -9   34.07    1.95
  -6  -1  -9   36.49    1.97
  -6   1 -10  133.68    3.46
  -6  -1 -10  133.86    8.74
  -6   1 -10  129.03    8.55
  -6  -1 -10  136.27    3.83
  -6   1 -10  135.41    3.70
  -6   1 -10  141.37    4.07
  -6  -1 -10  139.87    3.98
  -6  -1 -11  132.53    9.05
  -6   1 -11  135.65    9.24
  -6   1 -11  134.61    3.78
  -6  -1 -11  135.30    3.91
  -6   1 -11  136.72    4.15
  -6  -1 -11  140.88    4.15
  -6   1 -12   12.26    1.27
  -6  -1 -12   14.32    1.44
  -6   1 -12   12.64    1.45
  -6  -1 -12   11.75    1.35
  -6   1 -13   32.46    1.93
  -6  -1 -13   31.97    2.02
  -6   1 -13   31.12    2.14
  -6  -1 -13   34.39    2.21
  -6   1 -14   29.62    1.79
  -6  -1 -14   31.48    1.97
  -6   1 -14   28.76    2.08
  -6  -1 -14   33.55    2.16
  -6   1 -15   16.81    1.29
  -6  -1 -15   16.51    1.39
  -6   1 -15   16.56    1.55
  -6  -1 -15   17.21    1.53
  -6   1 -16    4.59    0.69
  -6  -1 -16    4.42    0.75
  -6   1 -16    5.64    1.00
  -6  -1 -16    4.89    0.91
  -6  -1 -17   -0.38    0.41
  -6  -1 -17    0.77    0.63
  -6   1 -18    9.51    0.90
  -6  -1 -18    8.37    0.82
   6  -2 -20    8.99    0.74
   6  -2 -19    6.72    0.82
   6   2 -19    5.46    0.62
   6   2 -18   11.52    1.00
   6  -2 -18   14.29    1.28
   6   2 -17   34.58    1.84
   6  -2 -17   40.02    2.15
   6  -2 -16  119.72    3.83
   6   2 -16  113.29    3.48
   6   2 -15    5.13    0.95
   6  -2 -15    4.29    1.01
   6  -2 -14   77.18    3.25
   6   2 -14   69.08    2.86
   6   2 -13    0.40    0.53
   6  -2 -13    1.21    0.62
  -6   2  12   -1.17    1.37
   6   2 -12   -0.13    0.57
   6  -2 -12   -0.80    0.62
   6   2 -12   -0.31    0.75
  -6   2  11   19.21    3.30
   6  -2 -11   12.93    2.55
  -6  -2  11   20.35    3.00
   6  -2 -11   17.64    1.50
   6   2 -11   17.73    1.48
  -6   2  10  183.66    9.28
  -6  -2  10  189.69    8.69
   6  -2 -10  178.99    4.26
  -6   2   9  148.72    7.99
  -6  -2   9  144.88    7.33
  -6   2   8  122.99    6.95
  -6  -2   8  126.63    6.59
  -6   2   7   93.17    5.82
  -6  -2   7   96.24    5.53
  -6   2   6   30.41    3.27
  -6  -2   6   33.54    3.23
  -6   2   5  138.31    6.44
  -6  -2   5  138.87    6.24
  -6   2   4  237.12    8.04
  -6  -2   4  232.94    7.83
  -6   2   3    1.22    1.01
  -6  -2   3    0.56    0.94
  -6  -2   2  526.01   11.25
  -6   2   2  545.47   11.16
  -6  -2   1  372.56    9.50
  -6   2   1  362.29    7.08
  -6   2   1  370.97    8.97
  -6  -2   0  122.50    5.45
  -6   2   0  117.33    4.31
  -6   2   0  118.67    4.96
  -6  -2   0  121.33    5.70
  -6   2  -1  526.96   10.17
  -6   2  -1  521.07    9.68
  -6   2  -2  223.03    6.53
  -6   2  -2  217.02    6.72
  -6  -2  -2  233.60    8.03
  -6   2  -3  696.47   12.86
  -6  -2  -3  736.72   14.47
  -6   2  -4   56.75    3.97
  -6  -2  -4   63.90    4.71
  -6  -2  -4   59.84    4.29
  -6  -2  -5   12.05    2.12
  -6  -2  -5   12.23    2.36
  -6   2  -5   11.70    2.05
  -6   2  -6    5.46    1.60
  -6  -2  -6    5.49    1.52
  -6  -2  -6    6.88    1.99
  -6   2  -7    2.22    1.25
  -6  -2  -7    0.70    1.00
  -6  -2  -7   -0.77    1.55
  -6  -2  -8    4.97    1.58
  -6   2  -8    4.94    1.76
  -6  -2  -8    6.14    2.07
  -6  -2  -9   24.03    3.24
  -6   2  -9   27.49    1.65
  -6  -2  -9   28.33    4.03
  -6   2  -9   28.89    3.97
  -6   2  -9   25.77    1.59
  -6  -2  -9   28.60    1.77
  -6   2  -9   27.14    1.81
  -6  -2  -9   29.50    1.78
  -6   2 -10    7.24    0.97
  -6  -2 -10    9.40    2.53
  -6   2 -10    6.71    2.12
  -6   2 -10    7.91    1.01
  -6  -2 -10    7.34    1.07
  -6   2 -10    7.73    1.11
  -6  -2 -10    8.15    1.06
  -6  -2 -11   57.24    5.96
  -6   2 -11   61.10    6.31
  -6   2 -11   55.42    2.39
  -6  -2 -11   57.75    2.63
  -6   2 -11   57.13    2.73
  -6  -2 -11   56.59    2.63
  -6  -2 -12   52.09    2.56
  -6   2 -12   50.15    2.31
  -6   2 -12   50.65    2.64
  -6  -2 -12   54.13    2.64
  -6  -2 -13   20.38    1.67
  -6   2 -13   20.27    1.48
  -6   2 -13   21.63    1.83
  -6  -2 -13   19.94    1.69
  -6  -2 -14  124.96    3.82
  -6   2 -14  126.15    4.02
  -6  -2 -14  127.63    3.96
  -6  -2 -15    1.36    0.67
  -6   2 -15    1.12    0.82
  -6  -2 -15    0.44    0.78
  -6  -2 -16   25.53    1.57
  -6   2 -16   29.38    1.79
  -6  -2 -16   27.10    1.68
  -6  -2 -17    5.76    0.72
  -6  -2 -17    7.41    0.90
  -6  -2 -18    0.58    0.31
  -6  -2 -18    2.88    0.60
   6  -3 -20    5.38    0.58
   6  -3 -19    3.47    0.65
   6  -3 -18    0.43    0.62
   6   3 -18   -0.06    0.36
   6   3 -17   33.90    1.69
   6  -3 -17   37.56    2.08
   6   3 -16    3.67    0.77
   6  -3 -16    3.81    1.01
   6  -3 -15   17.14    1.64
   6   3 -15   16.28    1.40
   6   3 -14    2.36    0.73
   6  -3 -14    1.36    0.86
   6  -3 -14    2.93    0.72
  -6   3  13   -0.51    1.25
   6   3 -13    0.32    0.54
   6  -3 -13    0.08    0.57
   6  -3 -12  132.76    8.21
  -6   3  12  155.12    9.41
   6  -3 -12  151.07    3.99
   6   3 -12  150.95    4.02
   6   3 -12  136.65    3.73
   6  -3 -11   92.68    6.84
  -6   3  11  108.19    7.63
   6  -3 -11  100.52    3.24
   6   3 -11  101.89    3.26
   6  -3 -11   96.12    3.27
  -6   3  10   32.09    4.10
  -6  -3  10   35.14    3.74
   6  -3 -10   29.87    1.83
   6   3 -10   29.21    1.76
  -6   3   9  409.85   13.62
  -6  -3   9  420.57   12.23
  -6   3   8   42.75    4.36
  -6  -3   8   45.29    3.95
  -6   3   7  176.59    8.21
  -6  -3   7  184.44    7.65
  -6   3   6   69.55    4.95
  -6  -3   6   68.31    4.55
  -6   3   5    2.08    1.22
  -6  -3   5    2.01    1.16
  -6   3   4  381.53   10.35
  -6  -3   4  365.64    9.81
  -6  -3   3   64.82    4.16
  -6   3   3   64.35    4.15
  -6  -3   2   26.14    2.72
  -6   3   2   23.47    1.42
  -6   3   2   25.45    2.54
  -6  -3   1   85.81    4.70
  -6   3   1   90.89    4.47
  -6   3   1   88.36    3.06
  -6   3   0  115.99    4.93
  -6   3   0  116.11    3.99
  -6  -3   0  120.26    5.85
  -6   3  -1   54.60    3.28
  -6   3  -1   60.64    3.21
  -6  -3  -1   60.68    4.22
  -6  -3  -2    0.83    1.10
  -6   3  -2   -0.08    0.76
  -6   3  -2   -0.21    0.64
  -6   3  -3   15.69    1.99
  -6  -3  -3   18.45    2.57
  -6   3  -4   42.67    3.47
  -6  -3  -4   47.77    4.20
  -6  -3  -4   48.05    4.03
  -6   3  -5   48.36    3.94
  -6  -3  -5   47.20    4.41
  -6  -3  -5   45.45    4.03
  -6  -3  -6    8.21    2.17
  -6   3  -6    7.66    1.95
  -6  -3  -6    6.26    1.78
  -6   3  -7  126.31    7.20
  -6  -3  -7  135.33    7.85
  -6  -3  -7  122.76    7.02
  -6  -3  -8   86.19    6.07
  -6   3  -8   85.17    6.36
  -6  -3  -8   88.42    6.68
  -6  -3  -8   90.01    2.97
  -6   3  -8   86.43    3.02
  -6   3  -9   51.49    2.26
  -6  -3  -9   52.68    4.86
  -6  -3  -9   56.08    5.61
  -6   3  -9   50.22    5.22
  -6  -3  -9   52.41    2.38
  -6   3  -9   50.78    2.43
  -6  -3  -9   49.64    2.26
  -6  -3 -10    3.13    1.80
  -6   3 -10    1.41    1.45
  -6  -3 -10    2.64    0.77
  -6  -3 -10    2.44    0.72
  -6   3 -10    1.97    0.80
  -6  -3 -11   20.29    3.72
  -6   3 -11   22.81    3.92
  -6  -3 -11   23.43    1.76
  -6   3 -11   23.00    1.81
  -6  -3 -11   24.75    1.75
  -6  -3 -12   72.10    3.03
  -6   3 -12   71.73    3.10
  -6  -3 -12   72.21    2.99
  -6  -3 -13  134.50    4.10
  -6   3 -13  131.70    4.16
  -6  -3 -13  131.10    3.99
  -6  -3 -14    5.09    1.04
  -6   3 -14    3.72    1.00
  -6  -3 -14    3.92    0.88
  -6  -3 -15   10.19    1.18
  -6  -3 -15    9.12    1.13
  -6   3 -15   11.10    1.31
  -6  -3 -16   11.60    1.15
  -6  -3 -16   10.76    1.09
  -6  -3 -17    0.36    0.44
  -6  -3 -17    1.30    0.54
  -6  -3 -18    0.41    0.32
  -6  -3 -18    4.25    0.57
   6  -4 -20   11.79    0.75
   6  -4 -19    0.00    0.43
   6  -4 -18    2.97    0.73
   6  -4 -17    1.01    0.73
   6  -4 -16   76.67    3.11
   6  -4 -15  100.63    3.08
   6  -4 -15  104.72    3.71
   6  -4 -14   23.08    1.63
   6  -4 -14   25.04    1.99
   6  -4 -13   67.82    2.74
   6  -4 -12   25.08    3.85
  -6   4  12   33.65    4.69
   6  -4 -12   31.00    1.89
   6  -4 -11   26.52    3.87
  -6   4  11   28.77    4.13
   6  -4 -11   28.18    1.84
   6   4 -11   27.42    1.74
   6  -4 -10  302.27    5.59
   6  -4 -10  293.86    5.47
   6   4 -10  288.43    5.25
  -6   4   9    8.37    2.26
  -6  -4   9   10.86    2.12
  -6   4   8   70.27    5.62
  -6  -4   8   81.04    5.20
  -6   4   7  259.82   10.21
  -6  -4   7  253.67    8.87
  -6  -4   6  509.46   12.25
  -6   4   6  523.04   13.74
  -6  -4   5  180.93    7.18
  -6   4   5  197.08    8.06
  -6  -4   4  134.69    6.12
  -6   4   4  139.76    6.46
  -6  -4   3  314.80    9.23
  -6   4   3  329.72    9.42
  -6  -4   2    2.20    1.24
  -6   4   2    3.71    1.24
  -6  -4   2    4.02    1.38
  -6  -4   1    5.52    1.55
  -6   4   1    4.97    1.17
  -6   4   0   67.31    2.78
  -6   4   0   60.63    3.58
  -6  -4   0   62.86    4.38
  -6   4  -1    0.07    0.50
  -6   4  -1    0.23    0.53
  -6  -4  -1    1.23    1.20
  -6   4  -2  148.00    5.07
  -6   4  -2  153.85    5.47
  -6  -4  -2  158.94    7.18
  -6  -4  -3   10.71    2.15
  -6   4  -3    9.21    1.57
  -6   4  -4   37.02    3.23
  -6  -4  -4   39.73    4.04
  -6  -4  -4   41.52    3.97
  -6   4  -5   28.05    3.08
  -6  -4  -5   31.23    3.72
  -6  -4  -5   28.77    3.47
  -6  -4  -6   11.69    2.49
  -6  -4  -6   10.77    2.31
  -6   4  -6   15.98    2.55
  -6   4  -7   37.99    4.02
  -6  -4  -7   42.75    4.62
  -6  -4  -7   39.68    4.26
  -6   4  -8    1.81    0.72
  -6   4  -8    0.66    1.24
  -6  -4  -8    0.46    1.12
  -6  -4  -8    0.53    1.36
  -6  -4  -8    0.67    0.57
  -6   4  -8    0.96    0.61
  -6  -4  -9    0.34    1.06
  -6   4  -9   -0.68    1.43
  -6  -4  -9    0.33    1.49
  -6  -4  -9    0.07    0.63
  -6  -4  -9    0.08    0.54
  -6   4  -9   -0.28    0.74
  -6  -4 -10    1.69    1.18
  -6   4 -10    0.76    1.66
  -6  -4 -10    1.24    1.46
  -6  -4 -10    0.91    0.70
  -6  -4 -10    0.25    0.61
  -6   4 -10    0.14    0.73
  -6  -4 -11   33.92    4.73
  -6   4 -11   34.01    4.69
  -6  -4 -11   40.30    2.28
  -6   4 -11   37.75    2.24
  -6  -4 -11   39.14    2.14
  -6  -4 -12   10.57    1.31
  -6  -4 -12    9.87    1.18
  -6   4 -12    9.18    1.25
  -6  -4 -13    1.57    0.87
  -6  -4 -13    0.48    0.68
  -6   4 -13    0.87    0.77
  -6  -4 -14  146.75    4.11
  -6   4 -14  149.82    4.16
  -6  -4 -14  150.13    4.01
  -6  -4 -15   16.18    1.40
  -6   4 -15   18.31    1.58
  -6  -4 -15   15.37    1.29
  -6  -4 -16    5.45    0.88
  -6  -4 -16    4.68    0.75
  -6  -4 -17    3.95    0.66
  -6  -4 -17    4.80    0.65
  -6  -4 -18   -0.04    0.29
   6  -5 -19    8.86    0.81
   6  -5 -18    6.75    0.88
   6  -5 -17    7.58    1.04
   6  -5 -16    2.66    0.89
   6  -5 -15  157.33    3.87
   6  -5 -15  161.06    4.51
   6  -5 -14   58.41    2.55
   6  -5 -14   62.56    2.96
   6  -5 -13   77.78    2.99
   6  -5 -12   89.58    7.25
   6  -5 -12   96.39    3.32
   6  -5 -11   62.63    6.08
  -6   5  11   75.01    6.78
   6  -5 -11   75.15    2.96
   6   5 -11   71.09    2.64
   6  -5 -10   82.06    6.81
  -6   5  10   98.04    7.39
   6  -5 -10   86.34    3.12
   6  -5 -10   88.06    3.01
   6   5 -10   86.43    2.86
  -6   5   9   68.53    5.97
   6  -5  -9   65.72    2.65
   6  -5  -9   63.89    2.51
  -6   5   8    3.29    1.67
  -6  -5   8    2.43    1.14
  -6  -5   7  164.31    7.16
  -6   5   7  162.77    8.34
  -6  -5   6  170.62    7.20
  -6   5   6  173.80    8.24
  -6  -5   5  147.28    6.61
  -6   5   5  150.06    7.27
  -6  -5   4   34.53    3.19
  -6   5   4   32.91    3.31
  -6  -5   3    9.19    1.76
  -6   5   3    9.12    1.84
  -6  -5   2   -0.06    0.98
  -6   5   2    2.70    1.06
  -6   5   1   19.48    2.22
  -6  -5   1   20.23    2.64
  -6  -5   0   -0.13    1.01
  -6   5   0   -0.42    0.65
  -6   5  -1  260.53    6.94
  -6  -5  -1  269.09    9.47
  -6   5  -2  207.50    6.29
  -6  -5  -2  208.98    8.56
  -6   5  -3  203.94    6.96
  -6  -5  -3  206.94    8.75
  -6   5  -4   56.32    4.00
  -6  -5  -4   57.06    4.81
  -6  -5  -5    1.74    1.41
  -6   5  -5    1.93    0.97
  -6  -5  -5    2.09    1.42
  -6   5  -6   75.05    5.34
  -6  -5  -6   72.26    5.83
  -6  -5  -6   69.28    5.66
  -6   5  -7  153.78    3.85
  -6  -5  -7  148.29    8.48
  -6   5  -7  149.90    8.02
  -6  -5  -7  153.24    8.67
  -6  -5  -7  149.86    3.77
  -6   5  -7  144.83    3.77
  -6  -5  -8   63.22    5.73
  -6   5  -8   66.09    5.73
  -6  -5  -8   71.81    6.25
  -6  -5  -8   71.81    2.74
  -6  -5  -8   65.22    2.43
  -6   5  -8   68.30    2.74
  -6  -5  -9    0.70    1.27
  -6   5  -9    3.95    1.87
  -6  -5  -9    6.46    2.25
  -6  -5  -9    3.90    0.91
  -6   5  -9    4.98    0.90
  -6  -5 -10    0.79    0.90
  -6  -5 -10    0.29    1.38
  -6  -5 -10    1.24    0.75
  -6  -5 -10    1.02    0.57
  -6   5 -10    1.55    0.77
  -6  -5 -11    6.68    1.13
  -6  -5 -11    6.10    0.91
  -6   5 -11    5.24    1.03
  -6  -5 -12    0.86    0.77
  -6  -5 -12    0.37    0.65
  -6   5 -12    1.03    0.91
  -6  -5 -13    7.97    1.22
  -6  -5 -13    7.32    0.97
  -6  -5 -14    0.25    0.73
  -6  -5 -14   -0.36    0.56
  -6  -5 -15   17.20    1.45
  -6  -5 -15   15.75    1.21
  -6  -5 -16    0.19    0.57
  -6  -5 -16    0.74    0.46
  -6  -5 -17   12.87    0.99
   6  -6 -19   -0.07    0.32
   6  -6 -18   11.65    0.99
   6  -6 -17   13.70    1.21
   6  -6 -16   27.34    1.49
   6  -6 -16   31.84    1.91
   6  -6 -15    2.66    0.91
   6  -6 -15    2.95    0.75
   6  -6 -14    6.53    1.14
   6  -6 -14    7.65    1.09
   6  -6 -13  133.90    3.95
   6  -6 -12   -0.20    1.32
   6  -6 -12    0.80    0.67
   6  -6 -11  121.10    8.56
  -6   6  11  143.67    9.49
   6  -6 -11  136.00    4.03
  -6   6  10    1.73    1.35
   6  -6 -10    2.08    1.53
   6  -6 -10    2.10    0.75
  -6   6   9   19.20    3.41
   6  -6  -9   17.02    3.36
   6  -6  -9   18.83    1.54
   6  -6  -9   18.43    1.40
   6  -6  -8   51.46    2.34
  -6   6   8   59.96    5.52
  -6   6   7  111.27    7.19
  -6   6   6  225.68    9.70
  -6   6   5   17.72    2.71
  -6   6   4   24.98    3.04
  -6   6   3   70.77    4.68
  -6  -6   3   69.86    4.78
  -6  -6   2    6.03    1.60
  -6   6   2    8.56    1.73
  -6   6   1   25.82    2.57
  -6  -6   1   30.89    3.33
  -6   6   0   18.53    2.02
  -6  -6   0   18.06    2.65
  -6  -6  -1  204.50    8.64
  -6  -6  -2  535.67   14.39
  -6  -6  -3  349.39   11.93
  -6   6  -4    7.37    1.59
  -6  -6  -4    4.18    1.81
  -6  -6  -5   87.07    6.41
  -6   6  -5   85.63    5.37
  -6  -6  -5   83.24    6.32
  -6  -6  -6    4.20    1.76
  -6   6  -6    2.22    1.15
  -6  -6  -6    4.74    1.88
  -6  -6  -6    4.03    0.79
  -6  -6  -6    4.15    0.77
  -6  -6  -7    2.77    1.74
  -6  -6  -7    3.45    1.64
  -6   6  -7    1.17    1.07
  -6  -6  -7    3.94    0.80
  -6  -6  -7    3.70    0.75
  -6   6  -7    5.71    0.98
  -6  -6  -8   14.35    3.01
  -6  -6  -8   17.94    3.29
  -6   6  -8   11.87    2.41
  -6  -6  -8   18.53    1.49
  -6  -6  -8   19.73    1.46
  -6   6  -8   18.19    1.53
  -6  -6  -9   17.90    3.28
  -6  -6  -9   22.23    3.80
  -6  -6  -9   20.64    1.61
  -6  -6  -9   19.46    1.47
  -6   6  -9   22.43    1.71
  -6  -6 -10    6.57    2.14
  -6  -6 -10    6.78    2.25
  -6  -6 -10   10.06    1.27
  -6   6 -10   11.87    1.38
  -6  -6 -11    0.91    0.76
  -6   6 -11    3.86    1.02
  -6  -6 -12   36.30    2.19
  -6   6 -12   39.14    2.25
  -6  -6 -13    9.44    1.26
  -6   6 -13   14.69    1.53
  -6  -6 -14   31.65    1.95
  -6  -6 -15   65.29    2.51
  -6  -6 -16    9.18    0.94
  -6  -6 -17    0.50    0.41
   6  -7 -18   10.21    0.83
   6  -7 -17   83.75    2.57
   6  -7 -16   20.53    1.28
   6  -7 -16   22.56    1.53
   6  -7 -15   22.67    1.50
   6  -7 -15   22.08    1.64
   6  -7 -14   -0.09    0.68
   6  -7 -14   -0.45    0.67
   6  -7 -13    2.28    0.82
   6  -7 -12    3.50    0.93
   6  -7 -11   27.36    1.91
   6  -7 -11   27.94    4.28
  -6   7  11   31.38    4.70
   6  -7 -10   48.91    2.50
   6  -7 -10   46.22    5.41
  -6   7  10   49.10    5.61
   6  -7  -9   14.62    1.44
  -6   7   9   16.92    3.38
   6  -7  -9   12.78    2.97
   6  -7  -8   29.18    1.85
   6  -7  -8   24.23    3.99
  -6   7   8   29.11    4.12
   6  -7  -7  176.98    4.31
  -6   7   7  181.67    9.38
   6  -7  -6   31.03    1.80
  -6   7   6   31.50    3.88
  -6   7   5    5.58    1.69
  -6   7   4  147.96    7.33
  -6  -7   3    0.25    0.82
  -6   7   3    1.19    0.93
  -6  -7   2   13.95    2.30
  -6   7   2   13.16    2.06
  -6  -7   1    4.06    1.47
  -6   7   1    5.02    1.24
  -6  -7   0   18.93    2.82
  -6  -7  -1  127.75    7.22
  -6  -7  -2  229.09    9.90
  -6  -7  -3   68.78    5.61
  -6  -7  -4   80.04    6.26
  -6  -7  -5   20.41    3.37
  -6  -7  -5   20.98    3.40
  -6  -7  -5   22.65    1.55
  -6  -7  -6    6.53    2.12
  -6  -7  -6    5.59    2.09
  -6  -7  -6    5.26    0.86
  -6  -7  -6    8.01    1.04
  -6  -7  -7   62.46    6.06
  -6  -7  -7   59.10    2.50
  -6  -7  -7   62.12    2.56
  -6  -7  -7   60.73    5.78
  -6  -7  -8  158.53    9.71
  -6  -7  -8  152.32    9.31
  -6  -7  -8  158.23    4.07
  -6  -7  -8  155.80    4.10
  -6  -7  -9   12.17    2.97
  -6  -7  -9    7.96    2.41
  -6  -7  -9   11.96    1.29
  -6  -7  -9   12.24    1.26
  -6  -7 -10  108.41    3.58
  -6  -7 -10  104.17    3.30
  -6  -7 -11    6.62    1.08
  -6  -7 -11    6.30    0.90
  -6  -7 -12    0.70    0.73
  -6  -7 -13   15.61    1.44
  -6  -7 -14   21.75    1.57
  -6  -7 -15   46.53    2.02
  -6  -7 -16    2.27    0.58
  -6  -7 -17    1.44    0.37
   6  -8 -18   27.08    1.08
   6  -8 -17    1.78    0.52
   6  -8 -16    5.59    0.79
   6  -8 -16    4.35    0.67
   6  -8 -15    1.73    0.68
   6  -8 -15    2.02    0.63
   6  -8 -14   14.50    1.35
   6  -8 -14   14.62    1.37
   6  -8 -13    7.03    1.11
   6  -8 -13    8.56    1.19
   6  -8 -12   22.04    1.77
   6  -8 -11   90.34    3.38
   6  -8 -10   63.23    6.48
  -6   8  10   68.65    6.70
   6  -8 -10   69.94    2.98
  -6   8   9    4.70    2.02
   6  -8  -9    4.22    2.09
   6  -8  -9    2.95    0.95
  -6   8   8   15.59    3.16
   6  -8  -8   10.04    2.81
   6  -8  -8   14.84    1.42
  -6   8   7    1.21    1.41
   6  -8  -7   -1.08    1.40
   6  -8  -7    0.08    0.64
   6  -8  -6  168.02    4.19
   6  -8  -6  152.75    9.40
   6  -8  -5   25.55    1.64
  -6   8   5   26.98    3.50
  -6   8   4   44.53    4.40
  -6  -8   3  116.49    6.65
  -6   8   3  112.00    6.26
  -6  -8   2    1.41    1.13
  -6  -8   1   67.94    5.25
  -6  -8   0   -0.09    1.12
  -6  -8  -1    6.90    2.01
  -6  -8  -2  133.97    7.99
  -6  -8  -2  136.68    3.60
  -6  -8  -3  169.81    9.22
  -6  -8  -3  161.04    3.96
  -6  -8  -4   11.88    2.76
  -6  -8  -4   10.48    1.13
  -6  -8  -5    0.02    1.38
  -6  -8  -5    0.74    1.53
  -6  -8  -5    0.71    0.52
  -6  -8  -5    0.83    0.63
  -6  -8  -6   15.82    1.33
  -6  -8  -6   16.28    1.43
  -6  -8  -6   14.99    3.11
  -6  -8  -6   12.08    2.90
  -6  -8  -7  127.86    8.88
  -6  -8  -7  118.88    8.17
  -6  -8  -7  117.29    3.49
  -6  -8  -7  122.02    3.67
  -6  -8  -8   22.20    3.91
  -6  -8  -8   24.34    3.94
  -6  -8  -8   24.57    1.75
  -6  -8  -8   25.20    1.75
  -6  -8  -9    2.76    0.85
  -6  -8  -9    2.76    0.80
  -6  -8 -10  128.95    3.85
  -6  -8 -10  122.40    3.60
  -6  -8 -11   19.20    1.61
  -6  -8 -11   17.66    1.39
  -6  -8 -12   14.57    1.40
  -6  -8 -13    0.33    0.66
  -6  -8 -14   18.67    1.35
  -6  -8 -15    3.89    0.71
  -6  -8 -16    8.09    0.74
   6  -9 -17    3.49    0.47
   6  -9 -16    0.08    0.38
   6  -9 -16   -0.49    0.44
   6  -9 -15   17.59    1.26
   6  -9 -15   18.28    1.26
   6  -9 -14    4.76    0.84
   6  -9 -14    4.96    0.86
   6  -9 -13   20.86    1.64
   6  -9 -13   22.61    1.62
   6  -9 -12   31.63    2.05
   6  -9 -11   38.01    2.26
   6  -9 -10   12.19    1.42
   6  -9  -9  122.58    9.13
  -6   9   9  131.33    8.98
   6  -9  -9  131.44    4.07
  -6   9   8   15.38    3.14
   6  -9  -8   20.11    3.76
   6  -9  -8   18.98    1.64
   6  -9  -7   51.76    5.79
  -6   9   7   59.26    5.68
   6  -9  -7   57.07    2.64
  -6   9   6    8.66    2.30
   6  -9  -6    5.37    2.02
   6  -9  -6    7.60    1.09
   6  -9  -5   70.04    6.40
  -6   9   5   79.10    6.01
   6  -9  -5   78.66    2.90
   6  -9  -4   34.56    4.51
  -6   9   4   35.68    3.88
   6  -9  -4   38.86    2.03
  -6  -9   4   30.63    1.73
   6  -9  -3    4.10    1.91
  -6  -9   3    3.41    0.71
   6  -9  -3    3.39    0.72
  -6  -9   2  103.84    6.68
   6  -9  -2   87.11    6.54
  -6  -9   2   96.10    2.99
  -6  -9   1    4.47    1.74
   6  -9  -1    4.41    1.72
  -6  -9   1    5.13    0.84
  -6  -9   0   45.56    4.64
  -6  -9   0   45.79    2.16
   6  -9   0   44.34    4.40
  -6  -9  -1   35.20    4.21
  -6   9  -1   33.69    1.96
  -6  -9  -1   35.80    1.93
  -6   9  -2   57.33    2.49
  -6  -9  -2   60.41    5.65
  -6  -9  -2   60.15    2.52
  -6   9  -3   88.46    3.04
  -6  -9  -3   93.22    7.16
  -6  -9  -3   92.49    3.15
  -6   9  -4   20.24    1.51
  -6  -9  -4   19.89    1.57
  -6  -9  -4   22.87    3.75
  -6  -9  -4   20.55    3.58
  -6   9  -5  308.72    5.58
  -6  -9  -5  312.62   13.66
  -6  -9  -5  301.29   12.94
  -6  -9  -5  317.69    5.95
  -6  -9  -6   -0.10    1.35
  -6  -9  -6    0.94    1.67
  -6   9  -6    0.66    0.54
  -6  -9  -6    0.36    0.70
  -6  -9  -7   11.84    3.09
  -6  -9  -7    7.42    2.25
  -6  -9  -7    9.63    1.11
  -6  -9  -7    8.77    1.16
  -6  -9  -8  123.64    3.61
  -6  -9  -8  122.03    3.76
  -6  -9  -9  117.36    3.57
  -6  -9  -9  110.95    3.54
  -6  -9 -10   20.53    1.59
  -6  -9 -10   20.35    1.55
  -6  -9 -11    7.06    1.03
  -6  -9 -11    5.07    0.83
  -6  -9 -12    0.68    0.59
  -6  -9 -12    0.75    0.50
  -6  -9 -13    0.82    0.57
  -6  -9 -14    6.55    0.82
  -6  -9 -15   15.88    1.02
   6 -10 -16    5.42    0.60
   6 -10 -15    8.07    0.85
   6 -10 -15    6.98    0.70
   6 -10 -14    9.97    1.06
   6 -10 -14   10.33    0.95
   6 -10 -13    8.90    1.10
   6 -10 -13    7.37    0.90
   6 -10 -12    2.01    0.64
   6 -10 -12    2.97    0.89
   6 -10 -11   11.52    1.36
   6 -10 -10    2.68    0.92
   6 -10  -9  117.05    3.88
   6 -10  -8   -0.38    0.77
  -6  10   7   24.98    3.80
   6 -10  -7   19.89    3.73
   6 -10  -7   21.68    1.74
   6 -10  -6    3.91    1.90
   6 -10  -6    7.78    1.14
   6 -10  -5    2.28    1.42
   6 -10  -5    4.57    0.91
   6 -10  -4  102.85    3.29
   6 -10  -4  101.68    7.65
  -6 -10   3   34.07    1.84
   6 -10  -3   34.46    1.89
   6 -10  -3   30.01    4.14
  -6 -10   2   26.37    1.67
   6 -10  -2   23.15    3.55
  -6 -10   1   73.67    5.93
  -6 -10   1   70.21    2.69
   6 -10  -1   74.62    5.93
  -6 -10   0   95.48    6.91
  -6  10   0   96.61    3.38
  -6 -10   0   97.92    3.20
  -6 -10  -1    1.50    1.41
  -6  10  -1    2.01    0.70
  -6 -10  -1    2.07    0.73
  -6  10  -2   35.42    2.04
  -6 -10  -2   38.41    4.68
  -6 -10  -2   35.37    2.02
  -6  10  -3  120.96    3.70
  -6 -10  -3  122.76    8.51
  -6 -10  -3  123.13    3.77
  -6  10  -4   61.34    2.65
  -6 -10  -4   67.81    6.49
  -6 -10  -4   65.58    2.80
  -6 -10  -4   57.95    5.90
  -6  10  -5   24.68    1.72
  -6 -10  -5   26.79    4.25
  -6 -10  -5   23.81    1.78
  -6 -10  -5   25.29    3.92
  -6  10  -6   34.07    1.95
  -6 -10  -6   36.60    5.00
  -6 -10  -6   36.13    2.16
  -6  10  -7  100.41    3.25
  -6 -10  -7  104.49    3.56
  -6 -10  -8   24.10    1.60
  -6 -10  -8   22.68    1.71
  -6 -10  -9   59.65    2.63
  -6 -10  -9   60.56    2.47
  -6 -10 -10   15.35    1.30
  -6 -10 -10   14.39    1.33
  -6 -10 -11    0.99    0.54
  -6 -10 -11    1.16    0.58
  -6 -10 -12   17.55    1.27
  -6 -10 -12   16.89    1.17
  -6 -10 -13   -0.03    0.43
  -6 -10 -14    2.98    0.54
   6 -11 -15    0.22    0.41
   6 -11 -14    5.21    0.77
   6 -11 -13    2.10    0.70
   6 -11 -12    1.78    0.76
   6 -11 -11    0.76    0.82
   6 -11 -10  113.41    3.72
   6 -11  -9   26.91    1.93
   6 -11  -8   47.03    2.47
   6 -11  -7    1.91    0.84
   6 -11  -6    1.10    0.70
   6 -11  -5    5.63    2.09
   6 -11  -5   12.23    1.35
   6 -11  -4   18.43    3.44
   6 -11  -4   18.73    1.51
  -6 -11   3    3.53    0.77
   6 -11  -3    2.44    0.67
  -6 -11   2    0.05    0.64
  -6  11   1   32.63    2.11
  -6 -11   1   33.59    1.95
  -6 -11   0  128.76    8.31
  -6  11   0  124.87    3.99
  -6 -11   0  124.96    3.70
  -6  11  -1  231.16    5.32
  -6 -11  -1  236.79   11.48
  -6 -11  -1  235.69    5.14
  -6 -11  -2   73.07    6.64
  -6  11  -2   75.63    3.08
  -6 -11  -2   76.83    3.00
  -6  11  -3   16.21    1.48
  -6 -11  -3   17.10    1.56
  -6 -11  -3   17.42    3.49
  -6 -11  -4   61.94    6.34
  -6  11  -4   59.91    2.67
  -6 -11  -4   57.96    2.72
  -6  11  -5    0.91    0.65
  -6 -11  -5    0.53    0.78
  -6  11  -6   34.32    2.00
  -6 -11  -6   34.91    2.16
  -6  11  -7   44.10    2.19
  -6 -11  -7   45.07    2.37
  -6 -11  -8   58.13    2.62
  -6 -11  -9    0.52    0.64
  -6 -11 -10    1.38    0.63
  -6 -11 -11   11.64    1.00
  -6 -11 -11   11.34    1.03
  -6 -11 -12    5.73    0.71
  -6 -11 -12    5.12    0.68
  -6 -11 -13   16.79    0.95
   6 -12 -15   10.82    0.73
   6 -12 -14    1.60    0.51
   6 -12 -13    6.88    0.85
   6 -12 -12    0.45    0.61
   6 -12 -11   15.05    1.35
   6 -12 -10    4.24    0.97
   6 -12  -9   14.68    1.44
   6 -12  -8   31.39    2.00
   6 -12  -7    5.70    1.01
   6 -12  -6   93.23    3.27
   6 -12  -5    3.41    0.88
   6 -12  -4    3.18    0.80
  -6 -12   3  161.36    4.02
   6 -12  -3  160.49    3.98
  -6  12   2    5.10    1.08
  -6 -12   2    6.59    0.96
  -6  12   1   29.25    2.03
  -6 -12   1   28.77    1.85
  -6  12   0   23.77    1.89
  -6 -12   0   21.61    1.65
  -6  12  -1   34.56    2.16
  -6 -12  -1   40.48    2.21
  -6  12  -2  301.67    6.10
  -6 -12  -2  315.83    6.04
  -6  12  -3   42.01    2.31
  -6 -12  -3   42.27    2.32
  -6  12  -4   18.36    1.58
  -6 -12  -4   17.70    1.61
  -6  12  -5    7.75    1.06
  -6 -12  -5    8.37    1.23
  -6  12  -6   48.26    2.32
  -6 -12  -6   50.17    2.50
  -6  12  -7   45.40    2.16
  -6 -12  -7   45.72    2.35
  -6 -12  -8    3.53    0.89
  -6 -12  -9   10.95    1.15
  -6 -12 -10    4.98    0.81
  -6 -12 -11   18.61    1.20
  -6 -12 -12    6.98    0.67
   6 -13 -14    0.35    0.34
  -6  13  13    0.30    0.33
   6 -13 -13    0.60    0.44
   6 -13 -12   31.17    1.56
   6 -13 -11    0.55    0.58
   6 -13 -10    5.69    0.94
   6 -13  -9    4.72    0.87
   6 -13  -8    5.33    0.96
   6 -13  -7    1.12    0.70
   6 -13  -6    1.75    0.75
   6 -13  -5   37.11    2.00
  -6  13   4    2.05    0.85
   6 -13  -4    3.01    0.75
  -6  13   3   18.12    1.68
  -6  13   2    0.93    0.79
  -6 -13   2    0.84    0.55
  -6  13   1    0.71    0.80
  -6 -13   1    0.21    0.60
  -6  13   0    1.55    0.75
  -6 -13   0    2.22    0.77
  -6  13  -1    2.21    0.86
  -6 -13  -1    2.09    0.79
  -6  13  -2   14.22    1.45
  -6 -13  -2   13.74    1.36
  -6  13  -3   62.69    2.76
  -6 -13  -3   67.57    2.81
  -6  13  -4   10.82    1.22
  -6 -13  -4   13.00    1.40
  -6  13  -5    3.78    0.83
  -6 -13  -5    3.70    0.97
  -6  13  -6   26.18    1.69
  -6 -13  -6   27.94    1.86
  -6  13  -7   12.61    1.15
  -6 -13  -7   13.04    1.34
  -6 -13  -8   10.82    1.14
  -6 -13  -9   42.53    1.93
  -6 -13 -10    0.06    0.43
  -6 -13 -11    0.78    0.39
   6 -14 -13    5.31    0.53
  -6  14  12    1.12    0.36
   6 -14 -12    1.88    0.48
  -6  14  11   18.34    1.15
   6 -14 -11   15.39    1.07
  -6  14  10    0.41    0.50
   6 -14 -10    0.45    0.52
  -6  14   9    4.27    0.81
   6 -14  -9    2.51    0.68
  -6  14   8    7.20    1.01
   6 -14  -8    8.02    0.96
  -6  14   7    0.19    0.65
   6 -14  -7    0.43    0.52
  -6  14   6    7.88    1.16
   6 -14  -6    7.49    0.94
  -6  14   5    0.27    0.74
   6 -14  -5   -0.19    0.52
  -6  14   4   88.50    3.33
  -6  14   3    4.60    1.03
  -6  14   2    0.33    0.77
  -6 -14   2    1.38    0.57
  -6  14   1    2.82    0.89
  -6 -14   1    1.85    0.66
  -6  14   0    7.42    1.14
  -6 -14   0    6.10    0.90
  -6  14  -1    4.09    0.92
  -6 -14  -1    4.31    0.85
  -6  14  -2   19.52    1.58
  -6 -14  -2   21.43    1.57
  -6  14  -3    1.06    0.64
  -6 -14  -3    1.48    0.70
  -6  14  -4    8.07    1.03
  -6 -14  -4    9.76    1.16
  -6  14  -5   19.31    1.42
  -6 -14  -5   18.87    1.50
  -6  14  -6   30.18    1.65
  -6 -14  -6   34.10    1.86
  -6 -14  -7    1.42    0.66
  -6 -14  -8    1.05    0.57
  -6 -14  -9    4.88    0.69
  -6 -14 -10   -0.14    0.35
   6 -15 -11    0.44    0.30
  -6  15  10    7.37    0.71
   6 -15 -10    6.52    0.67
  -6  15   9    0.54    0.46
   6 -15  -9   -0.32    0.38
  -6  15   8    5.19    0.79
   6 -15  -8    3.61    0.61
  -6  15   7    1.30    0.60
   6 -15  -7    1.64    0.52
  -6  15   6   14.76    1.29
   6 -15  -6   12.51    0.99
  -6  15   5   55.33    2.40
  -6  15   4   32.84    1.91
  -6  15   3    3.00    0.83
  -6  15   2    4.94    0.97
  -6  15   1   -0.34    0.69
  -6 -15   1    0.31    0.45
  -6  15   0    5.09    0.93
  -6 -15   0    6.24    0.82
  -6  15  -1    0.01    0.60
  -6 -15  -1   -0.21    0.52
  -6  15  -2   10.88    1.15
  -6 -15  -2   10.33    1.05
  -6  15  -3   13.95    1.23
  -6 -15  -3   14.71    1.24
  -6  15  -4    3.70    0.74
  -6 -15  -4    3.80    0.77
  -6  15  -5   11.54    1.02
  -6 -15  -5   14.17    1.16
  -6 -15  -6    0.09    0.50
  -6 -15  -7    2.89    0.62
  -6 -15  -8   24.84    1.26
  -6 -15  -9    3.96    0.52
  -6  16   9    0.97    0.32
  -6  16   8    0.35    0.34
   6 -16  -8    0.23    0.26
  -6  16   7    2.49    0.57
   6 -16  -7    1.48    0.36
  -6  16   6    9.97    0.93
  -6  16   5    9.46    0.96
  -6  16   4    0.21    0.52
  -6  16   3    0.99    0.59
  -6  16   2    0.21    0.52
  -6  16   1   14.50    1.21
  -6  16   0    3.14    0.71
  -6 -16   0    2.79    0.50
  -6  16  -1   -0.31    0.51
  -6 -16  -1    0.41    0.43
  -6  16  -2    4.39    0.74
  -6 -16  -2    3.79    0.63
  -6  16  -3   -0.38    0.48
  -6 -16  -3    0.79    0.48
  -6  16  -4   -0.01    0.38
  -6 -16  -4    0.27    0.43
  -6 -16  -5   15.33    1.01
  -6 -16  -6    0.50    0.40
  -6 -16  -7    4.97    0.57
  -6  17   6   13.75    0.82
  -6  17   5    0.17    0.35
  -6  17   4   13.05    0.92
  -6  17   3    4.86    0.66
  -6  17   2   10.71    0.89
  -6  17   1    0.12    0.38
  -6  17   0    7.53    0.75
  -6  17  -1    0.67    0.42
  -6  17  -2    1.50    0.42
  -6  17  -3    0.77    0.35
   7   0 -19    6.91    0.73
   7   0 -18    0.61    0.53
   7   0 -17   21.14    1.53
   7   0 -16    5.95    1.09
   7   0 -15    3.89    0.91
   7   0 -14   -0.37    0.69
  -7   0  13  191.55   10.24
  -7   0  12    0.08    1.08
   7   0 -12   -0.12    0.80
  -7   0  11    2.22    1.26
   7   0 -11    4.17    0.97
  -7   0  10    0.93    1.41
   7   0 -10    1.53    0.78
  -7   0   9   26.31    3.54
  -7   0   8    0.00    1.12
  -7   0   7  129.45    6.93
  -7   0   6    0.58    1.11
  -7   0   5  157.76    7.17
  -7   0   4    7.47    1.85
  -7   0   3  591.26   13.16
  -7   0   2    1.57    1.01
  -7   0   1    9.25    1.73
  -7   0   0    0.67    1.09
  -7   0  -1 2438.95   25.24
  -7   0  -2    0.36    0.94
  -7   0  -3   82.97    5.12
  -7   0  -4    0.79    1.14
  -7   0  -5  206.70    8.81
  -7   0  -6   -0.36    1.14
  -7   0  -7   16.12    2.88
  -7   0  -8    0.00    0.52
  -7   0  -8    0.34    1.44
  -7   0  -8   -0.05    0.48
  -7   0  -8    0.17    0.57
  -7   0  -9  120.83    3.39
  -7   0  -9  125.92    8.43
  -7   0  -9  127.69    3.67
  -7   0  -9  131.20    3.86
  -7   0 -10    0.10    0.55
  -7   0 -10    0.68    1.59
  -7   0 -10   -0.28    0.59
  -7   0 -10   -0.37    0.74
  -7   0 -11   57.36    6.19
  -7   0 -11   54.36    2.52
  -7   0 -11   52.67    2.66
  -7   0 -12   -0.30    0.68
  -7   0 -12   -0.35    0.85
  -7   0 -13   60.82    2.64
  -7   0 -13   62.05    2.86
  -7   0 -14    0.60    0.59
  -7   0 -14    0.22    0.79
  -7   0 -15    5.06    0.80
  -7   0 -15    6.82    1.11
  -7   0 -16   -0.26    0.41
  -7   0 -16    2.43    0.90
  -7   0 -17   97.07    2.58
   7  -1 -20   32.31    1.16
   7   1 -19    1.38    0.43
   7  -1 -19    1.99    0.53
   7  -1 -18    5.00    0.83
   7   1 -18    5.13    0.74
   7  -1 -17    0.09    0.59
   7   1 -17    0.61    0.55
   7   1 -16   17.02    1.44
   7  -1 -16   21.33    1.67
   7   1 -15    2.87    0.82
   7  -1 -15    3.14    0.93
   7   1 -14    3.55    0.88
   7  -1 -14    2.85    0.87
  -7   1  13    2.73    1.50
   7   1 -13    1.74    0.76
  -7   1  12    7.51    2.31
  -7  -1  12    8.91    2.45
   7  -1 -12    9.70    1.29
   7   1 -12    9.10    1.25
  -7   1  11   23.95    3.71
  -7  -1  11   21.69    3.41
   7  -1 -11   23.64    1.75
   7   1 -11   21.58    1.66
  -7   1  10   58.31    5.42
  -7  -1  10   54.65    5.08
   7  -1 -10   56.91    2.51
   7   1 -10   52.40    2.39
  -7   1   9    1.24    1.22
  -7  -1   9    1.16    1.11
  -7   1   8    0.88    1.22
  -7  -1   8    2.36    1.36
  -7   1   7    1.43    1.29
  -7  -1   7    2.73    1.31
  -7   1   6  198.34    8.40
  -7  -1   6  193.20    8.11
  -7   1   5   83.62    5.31
  -7  -1   5   87.60    5.40
  -7   1   4   60.48    4.37
  -7  -1   4   59.38    4.40
  -7   1   3    0.89    1.27
  -7  -1   3   -0.10    1.14
  -7   1   2  605.81   12.94
  -7  -1   2  608.58   13.07
  -7  -1   1  162.80    6.74
  -7   1   1  154.38    6.43
  -7   1   0  290.38    8.60
  -7  -1   0  301.61    9.10
  -7   1   0  283.32    7.92
  -7   1  -1  413.49   10.20
  -7   1  -1  404.41    9.80
  -7   1  -2  210.97    7.44
  -7  -1  -3  723.96   15.43
  -7   1  -3  719.70   14.46
  -7  -1  -3  754.02   15.74
  -7  -1  -4   23.63    3.12
  -7   1  -4   27.17    3.12
  -7  -1  -4   32.34    3.46
  -7  -1  -5    2.75    1.42
  -7  -1  -5    2.43    1.54
  -7   1  -5    0.94    1.08
  -7  -1  -6   11.46    2.25
  -7  -1  -6   13.03    2.59
  -7   1  -6   10.01    2.29
  -7  -1  -7    0.59    0.95
  -7  -1  -7   -1.42    1.43
  -7   1  -7    0.08    1.20
  -7  -1  -8  107.45    3.11
  -7   1  -8  109.91    3.24
  -7  -1  -8  110.99    6.76
  -7  -1  -8  105.16    7.43
  -7   1  -8  109.24    7.46
  -7   1  -8  106.93    3.20
  -7  -1  -8  108.11    3.31
  -7   1  -8  110.49    3.46
  -7  -1  -8  108.93    3.37
  -7   1  -9   42.04    2.10
  -7  -1  -9   41.48    1.98
  -7  -1  -9   43.39    5.02
  -7   1  -9   40.00    4.81
  -7  -1  -9   40.88    2.15
  -7   1  -9   41.83    2.10
  -7   1  -9   40.81    2.23
  -7  -1  -9   43.38    2.26
  -7   1 -10    6.73    0.96
  -7  -1 -10    6.36    2.42
  -7   1 -10    8.07    2.79
  -7   1 -10    6.92    0.97
  -7  -1 -10    7.22    1.09
  -7   1 -10    6.69    1.09
  -7  -1 -10    7.09    1.08
  -7   1 -11   12.61    1.20
  -7  -1 -11   10.74    2.98
  -7   1 -11    8.79    2.73
  -7  -1 -11   12.66    1.35
  -7   1 -11   11.57    1.23
  -7   1 -11   11.54    1.36
  -7  -1 -11   13.12    1.43
  -7   1 -12   55.64    2.51
  -7  -1 -12   57.86    2.67
  -7   1 -12   61.56    2.89
  -7  -1 -12   60.56    2.81
  -7   1 -13   22.73    1.63
  -7  -1 -13   23.00    1.73
  -7   1 -13   22.60    1.83
  -7  -1 -13   24.77    1.88
  -7   1 -14    5.37    0.85
  -7  -1 -14    4.26    0.90
  -7   1 -14    5.09    1.09
  -7  -1 -14    4.84    1.04
  -7  -1 -15   21.27    1.49
  -7   1 -15   19.70    1.31
  -7   1 -15   27.01    1.83
  -7  -1 -15   24.40    1.69
  -7   1 -16   10.43    1.21
  -7  -1 -16    8.15    1.04
  -7  -1 -17    9.25    0.75
  -7  -1 -17   13.64    1.09
   7  -2 -20    1.27    0.34
   7  -2 -19    3.59    0.63
   7   2 -18    0.27    0.37
   7  -2 -18   -0.06    0.52
   7   2 -17   43.44    1.94
   7  -2 -17   46.68    2.24
   7   2 -16    0.12    0.53
   7  -2 -16    0.56    0.74
   7   2 -15   25.65    1.72
   7  -2 -15   26.92    1.96
   7   2 -14    7.18    1.01
   7  -2 -14    6.39    0.92
   7  -2 -13   73.24    2.83
   7   2 -13   72.42    2.89
  -7   2  12   -0.30    1.48
   7  -2 -12    0.26    0.79
   7   2 -12    0.22    0.70
  -7   2  11    2.28    1.68
  -7  -2  11    1.77    1.43
   7   2 -11    1.71    0.76
   7  -2 -11    2.42    0.88
  -7   2  10    3.91    1.82
  -7  -2  10    2.57    1.51
   7   2 -10    2.59    0.86
   7  -2 -10    3.18    0.91
  -7   2   9  107.15    7.09
  -7  -2   9  116.86    6.98
  -7   2   8  100.09    6.64
  -7  -2   8  100.12    6.26
  -7   2   7   62.81    5.11
  -7  -2   7   61.62    4.82
  -7   2   6    0.21    1.28
  -7  -2   6    0.14    0.98
  -7   2   5  687.60   15.30
  -7  -2   5  682.41   14.88
  -7   2   4   21.34    2.78
  -7  -2   4   22.84    2.83
  -7   2   3    1.74    1.24
  -7  -2   3    1.08    1.06
  -7  -2   2  417.61   11.03
  -7   2   2  427.71   10.85
  -7  -2   1  186.52    7.40
  -7   2   1  178.84    5.59
  -7   2   1  185.03    7.00
  -7   2   0  473.64    9.54
  -7   2   0  479.31   10.91
  -7   2  -1  497.58   10.97
  -7   2  -1  488.47   10.33
  -7  -2  -1  522.54   13.05
  -7  -2  -2   13.26    2.29
  -7   2  -2   12.45    1.82
  -7  -2  -3  241.93    9.32
  -7   2  -3  246.91    8.25
  -7  -2  -3  258.81    9.57
  -7  -2  -4    1.44    1.20
  -7  -2  -4   -0.05    1.08
  -7   2  -4   -0.71    1.03
  -7   2  -5  146.34    7.20
  -7  -2  -5  158.87    8.07
  -7  -2  -5  160.66    7.87
  -7   2  -6  186.85    8.67
  -7  -2  -6  187.98    9.16
  -7  -2  -6  200.75    9.01
  -7  -2  -7  151.79    8.07
  -7   2  -7  148.23    8.17
  -7  -2  -7  158.20    8.78
  -7  -2  -7  148.17    3.77
  -7   2  -7  147.02    3.83
  -7   2  -8    5.19    0.90
  -7  -2  -8    5.09    1.65
  -7   2  -8    5.43    1.90
  -7  -2  -8    8.06    2.39
  -7   2  -8    4.84    0.77
  -7  -2  -8    5.58    0.97
  -7   2  -8    4.81    0.94
  -7  -2  -8    5.69    0.88
  -7   2  -9    5.75    0.93
  -7   2  -9    4.57    2.07
  -7  -2  -9    3.86    1.69
  -7   2  -9    5.06    0.84
  -7  -2  -9    6.62    1.04
  -7   2  -9    5.08    0.95
  -7  -2  -9    5.97    0.97
  -7   2 -10    8.90    1.08
  -7  -2 -10    7.74    2.42
  -7   2 -10    7.32    2.46
  -7  -2 -10    8.97    1.18
  -7   2 -10    7.46    0.99
  -7   2 -10    6.92    1.12
  -7  -2 -10    7.40    1.05
  -7   2 -11    1.81    0.63
  -7  -2 -11    2.49    0.85
  -7   2 -11    0.74    0.79
  -7  -2 -11    0.46    0.78
  -7   2 -12    2.05    0.66
  -7  -2 -12    2.20    0.83
  -7   2 -12    2.23    0.89
  -7  -2 -12    1.87    0.78
  -7  -2 -13   18.17    1.60
  -7   2 -13   17.75    1.38
  -7   2 -13   16.39    1.59
  -7  -2 -13   16.64    1.54
  -7  -2 -14    1.59    0.74
  -7   2 -14    3.24    1.06
  -7  -2 -14    1.19    0.72
  -7  -2 -15    0.75    0.59
  -7  -2 -15    0.99    0.67
  -7  -2 -16    0.52    0.47
  -7  -2 -16    2.84    0.75
  -7  -2 -17    9.50    0.79
  -7  -2 -17   15.14    1.05
   7  -3 -19    1.64    0.53
   7  -3 -18   21.13    1.41
   7   3 -17    0.37    0.42
   7  -3 -17   -0.17    0.66
   7  -3 -16    6.10    1.06
   7   3 -16    8.76    0.98
   7   3 -15   56.02    2.35
   7  -3 -15   61.58    2.90
   7  -3 -14   69.57    2.70
   7   3 -14   61.55    2.53
   7  -3 -13  177.92    4.40
   7   3 -13  167.66    4.18
   7  -3 -12   -1.24    1.34
   7   3 -12   -0.02    0.51
   7  -3 -12   -0.07    0.63
   7  -3 -12    1.10    0.87
   7   3 -12    0.16    0.65
  -7   3  11  125.86    8.46
   7  -3 -11  117.19    3.67
   7   3 -11  116.01    3.56
  -7   3  10   39.69    4.65
  -7  -3  10   47.80    4.62
   7  -3 -10   42.62    2.21
   7   3 -10   41.57    2.15
  -7   3   9  120.62    7.70
  -7  -3   9  122.32    7.11
   7  -3  -9  107.08    3.31
  -7   3   8   85.99    6.29
  -7  -3   8   84.70    5.74
  -7   3   7   91.89    6.22
  -7  -3   7   87.56    5.69
  -7   3   6  653.17   15.72
  -7  -3   6  640.52   14.78
  -7   3   5    8.87    2.14
  -7  -3   5    9.86    2.03
  -7  -3   4  173.28    7.37
  -7   3   4  184.94    7.79
  -7  -3   3  336.32   10.15
  -7   3   3  346.52   10.16
  -7  -3   2  155.32    6.93
  -7   3   2  161.29    6.72
  -7   3   1    2.78    1.13
  -7   3   1    2.27    0.68
  -7  -3   1    3.84    1.49
  -7   3   0  140.68    4.87
  -7   3   0  145.43    6.04
  -7  -3   0  151.11    7.15
  -7   3  -1   37.31    2.76
  -7   3  -1   36.76    3.02
  -7  -3  -1   37.09    3.71
  -7   3  -2  286.35    8.17
  -7   3  -2  275.24    7.92
  -7  -3  -2  301.17   10.33
  -7   3  -3   15.26    2.11
  -7  -3  -3   14.22    2.54
  -7   3  -4  104.49    5.70
  -7  -3  -4  103.55    6.55
  -7  -3  -4  110.80    6.55
  -7   3  -5  127.49    6.69
  -7  -3  -5  125.54    7.41
  -7  -3  -5  126.67    7.19
  -7   3  -6  193.61    8.82
  -7  -3  -6  195.54    9.55
  -7  -3  -6  193.72    9.12
  -7   3  -7    0.56    0.63
  -7  -3  -7    0.39    0.97
  -7  -3  -7   -0.83    1.18
  -7   3  -7    0.31    1.29
  -7  -3  -7    0.31    0.53
  -7   3  -7   -0.24    0.59
  -7  -3  -8  176.26    9.16
  -7   3  -8  174.74    4.21
  -7   3  -8  183.88    9.61
  -7  -3  -8  184.40   10.03
  -7  -3  -8  178.34    4.36
  -7   3  -8  183.60    4.51
  -7  -3  -8  173.07    4.14
  -7  -3  -9   31.71    4.09
  -7   3  -9   30.36    1.87
  -7  -3  -9   32.23    4.50
  -7   3  -9   27.71    4.05
  -7  -3  -9   33.78    2.00
  -7  -3  -9   30.77    1.88
  -7   3  -9   30.18    1.96
  -7   3 -10    4.08    1.88
  -7  -3 -10    5.64    1.00
  -7   3 -10    4.99    0.90
  -7  -3 -10    5.09    0.88
  -7  -3 -11   62.70    2.86
  -7   3 -11   57.18    2.76
  -7  -3 -11   60.72    2.70
  -7  -3 -12    0.36    0.75
  -7   3 -12    0.42    0.77
  -7  -3 -12    1.16    0.69
  -7  -3 -13    0.44    0.75
  -7   3 -13    1.99    0.95
  -7  -3 -13    0.19    0.77
  -7  -3 -14   34.77    2.03
  -7  -3 -14   34.69    1.96
  -7   3 -14   38.59    2.18
  -7  -3 -15    2.35    0.73
  -7  -3 -15    3.29    0.81
  -7  -3 -16   21.63    1.37
  -7  -3 -16   26.50    1.46
  -7  -3 -17    0.09    0.35
   7  -4 -19    2.67    0.53
   7  -4 -18    5.15    0.80
   7  -4 -17    2.50    0.78
   7  -4 -16    2.27    0.90
   7  -4 -15    1.20    0.82
   7  -4 -15   -0.08    0.52
   7  -4 -14    0.97    0.63
   7  -4 -13  280.67    5.59
  -7   4  12    8.00    2.46
   7  -4 -12    4.71    1.79
   7  -4 -12    5.88    1.02
   7   4 -12    6.95    1.03
   7  -4 -11   51.97    5.54
  -7   4  11   71.34    6.54
   7  -4 -11   60.68    2.67
   7  -4 -11   62.61    2.72
   7   4 -11   62.72    2.62
   7  -4 -10  101.30    3.33
   7   4 -10   96.53    3.16
  -7   4   9   56.14    5.46
  -7  -4   9   58.11    4.87
   7  -4  -9   54.20    2.40
   7   4  -9   52.26    2.30
  -7   4   8    1.79    1.49
  -7  -4   8    0.02    0.96
  -7   4   7    5.89    1.87
  -7  -4   7    5.95    1.68
  -7   4   6    4.88    1.83
  -7  -4   6    4.88    1.70
  -7   4   5    3.52    1.43
  -7  -4   5    2.99    1.44
  -7  -4   4  181.22    7.75
  -7   4   4  190.97    8.07
  -7   4   3    5.47    1.60
  -7  -4   3    2.47    1.26
  -7   4   2   29.81    2.98
  -7  -4   1    0.51    1.04
  -7   4   1    0.17    0.78
  -7   4   0  142.92    6.01
  -7  -4   0  155.12    7.49
  -7   4  -1  262.11    7.77
  -7   4  -1  277.07    7.07
  -7  -4  -1  277.76   10.04
  -7   4  -2   96.60    4.57
  -7   4  -2  101.28    4.77
  -7  -4  -2  105.30    6.31
  -7   4  -3   72.18    4.37
  -7  -4  -3   72.57    5.39
  -7   4  -4   85.15    5.13
  -7  -4  -4   81.54    6.05
  -7  -4  -4   86.53    6.04
  -7   4  -5  633.53   14.90
  -7  -4  -5  676.22   17.64
  -7  -4  -5  650.07   16.71
  -7   4  -6   53.98    4.74
  -7  -4  -6   57.84    5.39
  -7  -4  -6   57.75    5.22
  -7   4  -7    4.36    0.88
  -7  -4  -7    2.50    1.27
  -7  -4  -7    4.61    2.04
  -7   4  -7    2.13    0.99
  -7  -4  -7    4.22    0.80
  -7   4  -7    4.33    0.89
  -7   4  -8   44.79    2.25
  -7  -4  -8   46.30    4.93
  -7   4  -8   44.18    4.85
  -7  -4  -8   48.31    5.36
  -7  -4  -8   46.37    2.30
  -7   4  -8   45.82    2.34
  -7  -4  -8   43.33    2.09
  -7  -4  -9   10.07    2.55
  -7   4  -9    8.31    2.49
  -7  -4  -9    8.80    2.51
  -7  -4  -9    9.06    1.20
  -7   4  -9   10.45    1.27
  -7  -4  -9    7.69    1.01
  -7   4 -10   14.33    3.18
  -7  -4 -10    7.65    2.55
  -7  -4 -10   13.25    1.41
  -7   4 -10   14.07    1.46
  -7  -4 -10   11.41    1.21
  -7  -4 -11    0.63    0.74
  -7   4 -11    0.44    0.80
  -7  -4 -11   -0.49    0.70
  -7  -4 -12   28.05    1.95
  -7   4 -12   30.02    2.07
  -7  -4 -12   28.45    1.83
  -7  -4 -13   12.82    1.37
  -7  -4 -13   13.51    1.30
  -7  -4 -14    0.52    0.68
  -7  -4 -14    1.50    0.66
  -7  -4 -15   -0.20    0.59
  -7  -4 -15   -0.01    0.48
  -7  -4 -16    1.47    0.57
  -7  -4 -16    3.60    0.68
  -7  -4 -17    4.26    0.58
   7  -5 -19    6.78    0.67
   7  -5 -18   17.79    1.23
   7  -5 -17   31.38    1.77
   7  -5 -16    4.41    0.92
   7  -5 -16    4.09    0.67
   7  -5 -15    9.28    1.04
   7  -5 -15   10.95    1.36
   7  -5 -14   39.09    2.11
   7  -5 -13    1.14    0.70
   7  -5 -12  341.26   14.33
   7  -5 -12  378.70    6.61
   7  -5 -11    6.20    2.23
  -7   5  11   10.75    2.84
   7  -5 -11   11.14    1.28
   7   5 -11   11.33    1.15
   7  -5 -10  147.48    4.11
   7  -5 -10  142.02    3.90
   7   5 -10  136.97    3.70
   7  -5  -9  132.48    3.68
   7   5  -9  126.62    3.46
  -7   5   8    0.56    1.22
  -7  -5   8   -0.26    1.04
  -7  -5   7  163.77    7.72
  -7   5   7  172.82    8.97
  -7   5   6   11.19    2.45
  -7  -5   6   11.85    2.15
  -7  -5   5  291.88   10.06
  -7   5   5  299.04   10.73
  -7   5   4    6.20    1.71
  -7   5   3   49.09    4.09
  -7  -5   2    8.06    1.90
  -7   5   2    6.38    1.58
  -7  -5   1   56.38    4.70
  -7   5   1   56.06    3.95
  -7  -5   0   27.15    3.35
  -7   5   0   24.78    2.56
  -7  -5  -1    5.63    1.81
  -7   5  -1    4.37    1.13
  -7  -5  -2   78.65    5.64
  -7  -5  -3   20.13    3.12
  -7   5  -3   20.80    2.36
  -7  -5  -4   40.50    4.38
  -7   5  -4   42.47    3.65
  -7  -5  -4   37.37    4.37
  -7   5  -5   -0.42    0.96
  -7  -5  -5    0.31    1.26
  -7  -5  -5   -0.38    1.09
  -7   5  -6  126.02    3.57
  -7  -5  -6  126.80    7.99
  -7   5  -6  119.88    6.99
  -7  -5  -6  119.82    7.87
  -7  -5  -6  126.99    3.53
  -7  -5  -6  121.58    3.31
  -7   5  -7    2.61    0.78
  -7  -5  -7    1.26    1.21
  -7  -5  -7    1.16    1.61
  -7   5  -7    3.69    1.57
  -7  -5  -7    3.09    0.79
  -7  -5  -7    4.01    0.84
  -7   5  -7    3.28    0.89
  -7  -5  -8   76.67    6.44
  -7   5  -8   70.81    6.10
  -7  -5  -8   72.80    6.58
  -7  -5  -8   75.52    2.94
  -7  -5  -8   75.40    2.68
  -7   5  -8   72.14    2.88
  -7  -5  -9   11.71    2.66
  -7   5  -9   12.24    2.76
  -7  -5  -9   12.46    3.06
  -7  -5  -9   13.70    1.40
  -7   5  -9   15.22    1.54
  -7  -5 -10    7.61    2.28
  -7  -5 -10    9.90    1.30
  -7  -5 -11  218.08    5.20
  -7  -5 -11  211.60    4.65
  -7  -5 -12   14.74    1.52
  -7  -5 -12   12.77    1.22
  -7  -5 -13    3.64    0.97
  -7  -5 -13    2.63    0.66
  -7  -5 -14   35.22    2.01
  -7  -5 -14   34.71    1.73
  -7  -5 -15    0.92    0.64
  -7  -5 -15    2.05    0.58
  -7  -5 -16    4.06    0.68
  -7  -5 -17    0.76    0.38
   7  -6 -19    0.56    0.31
   7  -6 -18    0.89    0.49
   7  -6 -17   38.75    1.86
   7  -6 -16   19.57    1.25
   7  -6 -16   21.99    1.58
   7  -6 -15   24.90    1.59
   7  -6 -15   28.38    1.91
   7  -6 -14   14.95    1.38
   7  -6 -13  140.00    4.06
   7  -6 -12    3.35    0.90
  -7   6  11   20.23    3.69
   7  -6 -11   17.24    3.43
   7  -6 -11   18.55    1.60
   7  -6 -10   21.80    3.88
  -7   6  10   32.02    4.52
   7  -6 -10   27.19    1.88
  -7   6   9    9.34    2.51
   7  -6  -9    9.25    1.23
   7  -6  -9    9.30    1.13
  -7   6   8   -0.22    1.28
   7  -6  -8    0.37    0.62
   7  -6  -8    0.37    0.61
  -7   6   7    1.39    1.36
  -7   6   6   20.60    3.25
  -7   6   5  350.41   11.93
  -7   6   4   77.12    5.38
  -7   6   3    4.69    1.45
  -7  -6   2  153.26    7.69
  -7   6   2  154.60    6.89
  -7  -6   1   70.66    5.32
  -7   6   1   66.27    4.33
  -7  -6   0  102.39    6.47
  -7   6   0  101.70    5.05
  -7  -6  -1  129.48    7.37
  -7  -6  -2   13.99    2.64
  -7  -6  -3   38.76    4.38
  -7  -6  -4    2.25    1.74
  -7  -6  -4    1.91    1.14
  -7   6  -5  200.93    4.52
  -7  -6  -5  209.96   10.37
  -7  -6  -5  198.18   10.19
  -7  -6  -5  195.14    4.26
  -7  -6  -5  199.18    4.36
  -7  -6  -6   -0.08    0.55
  -7  -6  -6    1.09    1.22
  -7  -6  -6    0.01    1.27
  -7   6  -6    1.17    0.91
  -7  -6  -6    0.53    0.55
  -7  -6  -6    0.53    0.55
  -7  -6  -7  187.97   10.35
  -7  -6  -7  179.54   10.12
  -7   6  -7  181.55    9.13
  -7  -6  -7  180.64    4.39
  -7  -6  -7  179.85    4.26
  -7  -6  -8   -1.60    1.37
  -7   6  -8   -1.04    1.20
  -7  -6  -8    0.10    1.66
  -7  -6  -8    0.10    0.60
  -7  -6  -8    0.35    0.57
  -7  -6  -9   19.74    3.66
  -7  -6  -9   18.16    3.49
  -7  -6  -9   20.11    1.67
  -7  -6  -9   18.35    1.41
  -7  -6 -10    0.34    0.73
  -7  -6 -11    1.44    0.80
  -7  -6 -12   85.25    3.21
  -7  -6 -13   20.57    1.63
  -7  -6 -14   10.09    1.17
  -7  -6 -15    1.01    0.63
  -7  -6 -16    1.66    0.54
  -7  -6 -17    8.67    0.67
   7  -7 -18    5.70    0.63
   7  -7 -17   35.84    1.66
   7  -7 -16    0.22    0.58
   7  -7 -16    0.44    0.45
   7  -7 -15    0.50    0.63
   7  -7 -15    0.79    0.57
   7  -7 -14   96.77    3.22
   7  -7 -14   99.99    3.46
   7  -7 -13   35.17    2.10
   7  -7 -12  128.80    3.98
   7  -7 -11   -0.53    0.76
  -7   7  10   20.76    3.83
   7  -7 -10   23.94    4.09
   7  -7 -10   20.89    1.71
  -7   7   9  180.99   10.30
   7  -7  -9  190.41    4.78
  -7   7   8    0.83    1.38
   7  -7  -8    0.66    0.65
   7  -7  -7  122.85    3.71
  -7   7   7  124.83    7.99
   7  -7  -6  383.41    6.31
  -7   7   6  392.14   13.55
   7  -7  -5   35.78    1.93
  -7   7   5   32.55    3.81
  -7   7   4    9.67    2.02
  -7   7   3   12.14    2.20
  -7  -7   2    0.93    1.22
  -7   7   2    2.21    1.15
  -7  -7   1   11.45    2.44
  -7  -7   0  322.77   11.86
  -7  -7  -1   27.42    3.66
  -7  -7  -2   64.03    5.60
  -7  -7  -2   61.27    2.40
  -7  -7  -3   23.41    3.57
  -7  -7  -3   22.00    1.54
  -7  -7  -4   77.63    6.43
  -7  -7  -4   75.07    2.78
  -7  -7  -4   73.19    2.58
  -7  -7  -4   80.71    6.64
  -7  -7  -5  126.40    8.37
  -7  -7  -5  122.76    3.44
  -7  -7  -5  125.07    3.60
  -7  -7  -5  127.98    8.48
  -7  -7  -6  131.73    8.81
  -7  -7  -6  128.96    8.64
  -7  -7  -6  130.09    3.65
  -7  -7  -6  125.15    3.63
  -7  -7  -7    1.21    1.11
  -7  -7  -7   -0.46    1.38
  -7  -7  -7    1.18    0.72
  -7  -7  -7    0.78    0.67
  -7  -7  -8  155.94    9.88
  -7  -7  -8  159.57    4.26
  -7  -7  -8  154.46    4.06
  -7  -7  -8  141.86    9.39
  -7  -7  -9   83.12    3.13
  -7  -7  -9   79.12    2.87
  -7  -7 -10   10.00    1.09
  -7  -7 -10   10.26    1.27
  -7  -7 -11    6.51    1.13
  -7  -7 -12    4.84    1.00
  -7  -7 -13    2.14    0.80
  -7  -7 -14   12.23    1.18
  -7  -7 -15   29.19    1.51
  -7  -7 -16    4.22    0.58
   7  -8 -17   -0.05    0.34
   7  -8 -16    4.65    0.74
   7  -8 -16    4.49    0.68
   7  -8 -15   18.13    1.31
   7  -8 -15   18.99    1.40
   7  -8 -14    1.25    0.70
   7  -8 -14    1.26    0.67
   7  -8 -13    2.12    0.76
   7  -8 -12   21.31    1.73
   7  -8 -11   96.29    3.52
   7  -8 -10   88.30    3.37
   7  -8  -9  113.54    8.77
  -7   8   9  130.06    8.96
   7  -8  -9  118.23    3.86
  -7   8   8    4.32    2.05
   7  -8  -8    1.58    1.35
   7  -8  -8    3.33    0.90
   7  -8  -7   28.19    4.39
  -7   8   7   26.48    3.96
   7  -8  -7   31.50    1.99
  -7   8   6   58.70    5.46
   7  -8  -6   50.94    2.41
  -7   8   5   -0.53    0.83
  -7  -8   5   -0.16    0.57
   7  -8  -5    0.39    0.56
  -7   8   4   12.57    2.39
  -7  -8   4   11.24    1.10
   7  -8  -4   12.48    1.19
  -7   8   3    2.97    1.05
  -7  -8   3    1.50    0.59
   7  -8  -3    1.90    0.61
  -7  -8   2    6.37    1.92
  -7  -8   2    6.46    0.88
  -7  -8   1    0.15    1.52
  -7  -8   1    0.22    0.54
  -7  -8   0   34.73    4.14
  -7  -8   0   36.96    1.94
  -7  -8  -1    6.20    2.02
  -7  -8  -1    9.40    1.10
  -7  -8  -2   -0.90    1.52
  -7   8  -2    0.55    0.57
  -7  -8  -2    0.08    0.55
  -7  -8  -3   10.25    1.17
  -7  -8  -3   10.45    2.58
  -7  -8  -4   40.01    4.92
  -7  -8  -4   38.19    2.08
  -7  -8  -4   33.75    4.52
  -7  -8  -5  167.52    9.97
  -7  -8  -5  166.34    4.27
  -7  -8  -5  161.63    3.95
  -7  -8  -5  168.99    9.99
  -7  -8  -6  129.94    9.01
  -7  -8  -6  127.99    3.63
  -7  -8  -6  128.75    3.82
  -7  -8  -6  141.71    9.24
  -7  -8  -7   93.12    7.74
  -7  -8  -7   94.52    7.60
  -7  -8  -7   96.82    3.30
  -7  -8  -7  100.01    3.32
  -7  -8  -8   43.28    2.24
  -7  -8  -8   43.87    2.27
  -7  -8  -9   57.61    2.60
  -7  -8  -9   57.95    2.50
  -7  -8 -10   33.26    2.03
  -7  -8 -10   34.01    1.89
  -7  -8 -11   45.14    2.29
  -7  -8 -11   46.37    2.03
  -7  -8 -12   16.55    1.40
  -7  -8 -13    3.87    0.78
  -7  -8 -14   -0.10    0.48
  -7  -8 -15    1.97    0.52
  -7  -8 -16    1.78    0.37
   7  -9 -16    1.18    0.42
   7  -9 -16    1.44    0.44
   7  -9 -15    3.58    0.66
   7  -9 -15    3.48    0.68
   7  -9 -14   19.92    1.45
   7  -9 -14   19.68    1.39
   7  -9 -13    3.42    0.77
   7  -9 -13    3.92    0.91
   7  -9 -12   29.86    1.99
   7  -9 -11    0.19    0.77
   7  -9 -10   18.88    1.70
   7  -9  -9  184.30    4.82
   7  -9  -8   95.42    8.11
  -7   9   8   97.60    7.59
   7  -9  -8   99.50    3.54
  -7   9   7    1.21    1.19
   7  -9  -7    0.48    1.30
   7  -9  -7   -0.16    0.71
  -7   9   6    5.36    1.94
   7  -9  -6    3.55    1.98
   7  -9  -6    2.43    0.80
   7  -9  -5   85.50    7.32
  -7   9   5   90.55    6.54
  -7  -9   5   85.11    2.89
   7  -9  -5   86.51    3.10
   7  -9  -4    1.21    1.42
  -7  -9   4    0.16    0.52
   7  -9  -4    0.58    0.57
   7  -9  -3   40.75    2.03
  -7  -9   3   38.42    1.99
  -7  -9   2   56.09    5.26
  -7  -9   2   47.36    2.21
  -7  -9   1   11.80    1.22
  -7  -9   1   10.99    2.44
  -7  -9   0   37.36    4.44
  -7  -9   0   40.07    2.09
  -7  -9  -1   88.25    6.87
  -7   9  -1   81.55    2.97
  -7  -9  -1   85.33    3.02
  -7  -9  -2    5.44    1.99
  -7   9  -2    5.51    0.94
  -7  -9  -2    5.76    0.99
  -7  -9  -3   40.70    4.94
  -7   9  -3   35.29    1.95
  -7  -9  -3   35.30    2.05
  -7   9  -4   51.88    2.33
  -7  -9  -4   58.90    6.06
  -7  -9  -4   52.44    2.50
  -7  -9  -4   49.74    5.59
  -7  -9  -5   15.16    1.47
  -7  -9  -5   15.98    3.26
  -7  -9  -5   16.18    3.41
  -7  -9  -6   88.26    7.62
  -7  -9  -6   81.65    7.11
  -7  -9  -6   90.24    3.28
  -7  -9  -6   90.36    3.02
  -7  -9  -7    7.37    1.01
  -7  -9  -7    7.02    1.09
  -7  -9  -8   15.94    1.40
  -7  -9  -8   12.29    1.32
  -7  -9  -9   13.47    1.32
  -7  -9  -9   15.09    1.39
  -7  -9 -10   17.98    1.39
  -7  -9 -10   17.23    1.44
  -7  -9 -11   12.62    1.18
  -7  -9 -11   10.77    1.05
  -7  -9 -12   15.97    1.28
  -7  -9 -13    7.74    0.89
  -7  -9 -14   -0.25    0.43
  -7  -9 -15   -0.05    0.30
   7 -10 -16    1.21    0.35
   7 -10 -15   10.29    0.91
   7 -10 -15    9.83    0.80
   7 -10 -14   -0.04    0.39
   7 -10 -14    0.14    0.54
   7 -10 -13    1.15    0.50
   7 -10 -13    1.90    0.73
   7 -10 -12    4.68    0.80
   7 -10 -12    5.40    1.00
   7 -10 -11   -0.31    0.75
   7 -10 -10   23.37    1.81
   7 -10  -9   90.99    3.41
   7 -10  -8   23.79    1.83
   7 -10  -7  374.32    6.71
   7 -10  -6  125.05    9.01
   7 -10  -6  124.05    3.84
   7 -10  -5  257.59   12.81
   7 -10  -5  258.76    5.39
   7 -10  -4   16.87    3.29
  -7 -10   4   19.30    1.49
   7 -10  -4   20.28    1.57
   7 -10  -3   83.34    6.98
  -7 -10   3   88.10    3.04
   7 -10  -3   87.69    2.98
   7 -10  -2   70.51    6.27
  -7 -10   2   69.52    2.73
  -7 -10   1   16.78    3.12
  -7 -10   1   18.14    1.49
  -7 -10   0    3.34    1.47
  -7  10   0    4.14    0.94
  -7 -10   0    3.81    0.92
  -7 -10  -1   24.23    3.84
  -7  10  -1   27.37    1.87
  -7 -10  -1   28.25    1.87
  -7 -10  -2   35.09    4.63
  -7  10  -2   39.16    2.16
  -7 -10  -2   41.08    2.26
  -7  10  -3    0.03    0.57
  -7 -10  -3    0.15    0.68
  -7  10  -4   23.08    1.64
  -7 -10  -4   25.52    4.11
  -7 -10  -4   20.32    3.62
  -7 -10  -4   25.30    1.83
  -7  10  -5    3.72    0.75
  -7 -10  -5    4.23    0.99
  -7 -10  -6   31.21    2.02
  -7 -10  -7   97.88    3.44
  -7 -10  -8   74.24    2.90
  -7 -10  -8   72.81    2.67
  -7 -10  -9    0.34    0.54
  -7 -10  -9    0.34    0.64
  -7 -10 -10   60.35    2.36
  -7 -10 -10   61.92    2.41
  -7 -10 -11    0.87    0.56
  -7 -10 -11    0.93    0.51
  -7 -10 -12    5.12    0.74
  -7 -10 -12    4.53    0.62
  -7 -10 -13    0.42    0.40
  -7 -10 -14    2.12    0.40
   7 -11 -15   10.20    0.80
   7 -11 -14    0.35    0.45
   7 -11 -13    0.30    0.55
   7 -11 -12    0.04    0.62
   7 -11 -11   12.56    1.35
   7 -11 -10    1.80    0.88
   7 -11  -9   15.79    1.52
   7 -11  -8   17.84    1.60
   7 -11  -7   12.48    1.36
   7 -11  -6   23.55    1.80
   7 -11  -5   19.47    1.59
  -7 -11   4   27.77    1.73
   7 -11  -4   27.11    1.78
   7 -11  -4   28.90    4.46
  -7 -11   3   28.54    1.80
   7 -11  -3   27.22    1.72
   7 -11  -3   28.80    4.19
  -7 -11   2  280.44    5.48
  -7  11   1   44.29    2.44
  -7 -11   1   45.36    2.28
  -7 -11   0    6.39    2.02
  -7  11   0    8.09    1.17
  -7 -11   0    7.71    1.09
  -7 -11  -1   31.72    4.45
  -7  11  -1   31.87    2.04
  -7 -11  -1   33.06    2.04
  -7 -11  -2  193.65   10.93
  -7  11  -2  194.12    4.80
  -7 -11  -2  205.13    4.93
  -7  11  -3   31.08    1.96
  -7 -11  -3   33.28    2.09
  -7  11  -4   80.13    2.99
  -7 -11  -4   83.75    3.22
  -7  11  -5    4.76    0.88
  -7 -11  -5    5.40    1.11
  -7  11  -6   32.56    1.83
  -7 -11  -6   35.30    2.12
  -7 -11  -7   30.59    1.96
  -7 -11  -8   18.63    1.53
  -7 -11  -9   -0.31    0.64
  -7 -11 -10    4.97    0.79
  -7 -11 -11    1.40    0.45
  -7 -11 -11    1.46    0.50
  -7 -11 -12   -0.21    0.33
  -7 -11 -12   -0.01    0.31
   7 -12 -14    7.91    0.74
   7 -12 -13    0.71    0.49
   7 -12 -12    4.34    0.79
   7 -12 -11   10.19    1.15
   7 -12 -10    1.97    0.77
   7 -12  -9    4.33    0.92
   7 -12  -8    2.88    0.87
   7 -12  -7   57.06    2.58
   7 -12  -6    3.73    0.87
   7 -12  -5   38.99    2.09
   7 -12  -4  151.38    3.94
  -7 -12   3    0.96    0.65
  -7  12   2    1.27    0.84
  -7 -12   2    0.63    0.63
  -7  12   1   93.56    3.49
  -7 -12   1   94.06    3.23
  -7  12   0   -0.26    0.72
  -7 -12   0    0.15    0.64
  -7  12  -1    1.56    0.74
  -7 -12  -1    1.49    0.74
  -7  12  -2   10.05    1.23
  -7 -12  -2   12.71    1.38
  -7  12  -3  104.28    3.46
  -7 -12  -3  106.54    3.57
  -7  12  -4   87.58    3.10
  -7 -12  -4   96.67    3.42
  -7  12  -5   57.43    2.46
  -7 -12  -5   61.48    2.72
  -7  12  -6   23.58    1.54
  -7 -12  -6   24.63    1.77
  -7 -12  -7   11.14    1.23
  -7 -12  -8   12.59    1.25
  -7 -12  -9   17.49    1.31
  -7 -12 -10    3.66    0.67
  -7 -12 -11   -0.46    0.38
  -7  13  13    1.30    0.38
   7 -13 -13    1.73    0.45
   7 -13 -12   16.41    1.10
   7 -13 -11    1.40    0.56
   7 -13 -10   13.53    1.19
   7 -13  -9    8.48    1.02
   7 -13  -8   -0.66    0.63
   7 -13  -7   20.21    1.50
   7 -13  -6   32.11    1.82
   7 -13  -5    1.90    0.66
  -7  13   4   45.47    2.47
   7 -13  -4   44.34    2.05
  -7  13   3   19.44    1.71
  -7 -13   3   21.05    1.46
  -7  13   2    4.28    1.01
  -7 -13   2    4.66    0.87
  -7  13   1   49.96    2.57
  -7 -13   1   49.28    2.30
  -7  13   0    3.27    0.90
  -7 -13   0    2.61    0.78
  -7  13  -1    0.79    0.65
  -7 -13  -1    1.73    0.76
  -7  13  -2   50.47    2.45
  -7 -13  -2   51.70    2.45
  -7  13  -3   42.62    2.22
  -7 -13  -3   45.77    2.31
  -7  13  -4    3.00    0.69
  -7 -13  -4    3.97    0.94
  -7  13  -5    0.44    0.46
  -7 -13  -5   -0.26    0.73
  -7  13  -6   17.76    1.29
  -7 -13  -6   19.29    1.53
  -7 -13  -7   17.71    1.39
  -7 -13  -8    0.04    0.55
  -7 -13  -9    4.36    0.71
  -7 -13 -10    5.96    0.68
  -7 -13 -11    9.38    0.67
  -7  14  12    0.57    0.30
   7 -14 -12    0.92    0.37
  -7  14  11    3.21    0.57
   7 -14 -11    3.79    0.57
  -7  14  10    1.92    0.56
   7 -14 -10    2.26    0.57
  -7  14   9   12.77    1.13
   7 -14  -9   12.16    1.04
  -7  14   8    9.16    1.09
   7 -14  -8    8.23    0.93
  -7  14   7   17.79    1.47
   7 -14  -7   16.24    1.23
  -7  14   6   15.01    1.42
   7 -14  -6   13.17    1.11
  -7  14   5    1.38    0.71
   7 -14  -5    1.00    0.49
  -7  14   4   50.08    2.44
  -7  14   3   18.50    1.60
  -7  14   2   15.04    1.44
  -7 -14   2   14.95    1.20
  -7  14   1   10.69    1.26
  -7 -14   1   11.65    1.12
  -7  14   0   41.03    2.20
  -7 -14   0   42.41    2.05
  -7  14  -1   -0.05    0.56
  -7 -14  -1    0.22    0.56
  -7  14  -2    5.34    0.90
  -7 -14  -2    4.62    0.84
  -7  14  -3    5.11    0.85
  -7 -14  -3    4.64    0.88
  -7  14  -4   10.42    1.06
  -7 -14  -4   10.29    1.14
  -7  14  -5    1.10    0.49
  -7 -14  -5    1.32    0.67
  -7  14  -6    0.79    0.39
  -7 -14  -6    2.35    0.72
  -7 -14  -7    7.21    0.89
  -7 -14  -8   -0.38    0.47
  -7 -14  -9    0.10    0.38
  -7 -14 -10    7.43    0.61
  -7  15  10    0.83    0.35
   7 -15 -10    1.41    0.38
  -7  15   9    3.08    0.58
   7 -15  -9    2.88    0.49
  -7  15   8    2.82    0.62
   7 -15  -8    2.63    0.52
  -7  15   7   14.36    1.17
   7 -15  -7   12.67    0.91
  -7  15   6   15.90    1.28
   7 -15  -6   12.89    0.92
  -7  15   5   35.43    1.88
  -7  15   4    2.52    0.73
  -7  15   3    1.92    0.70
  -7  15   2   34.54    1.91
  -7  15   1   10.48    1.12
  -7 -15   1   10.47    0.92
  -7  15   0    0.61    0.64
  -7 -15   0    0.98    0.53
  -7  15  -1    7.00    0.93
  -7 -15  -1    7.72    0.90
  -7  15  -2    2.21    0.61
  -7 -15  -2    3.31    0.70
  -7  15  -3   62.75    2.24
  -7 -15  -3   66.59    2.32
  -7  15  -4    0.92    0.48
  -7 -15  -4    1.00    0.59
  -7  15  -5    0.26    0.36
  -7 -15  -5    0.73    0.51
  -7 -15  -6   40.97    1.69
  -7 -15  -7    0.31    0.42
  -7 -15  -8    1.10    0.40
  -7  16   8    4.95    0.64
  -7  16   7    0.90    0.41
  -7  16   6   31.05    1.44
  -7  16   5    2.81    0.58
  -7  16   4    3.93    0.68
  -7  16   3    1.32    0.52
  -7  16   2   -0.59    0.50
  -7  16   1   12.23    1.05
  -7  16   0    2.42    0.57
  -7 -16   0    2.36    0.46
  -7  16  -1    6.34    0.77
  -7 -16  -1    6.20    0.67
  -7  16  -2   68.65    2.12
  -7 -16  -2   70.16    2.01
  -7  16  -3    1.00    0.41
  -7 -16  -3    1.39    0.47
  -7  16  -4    4.92    0.57
  -7 -16  -4    5.54    0.64
  -7 -16  -5   39.51    1.43
  -7 -16  -6    3.32    0.49
  -7  17   5    8.79    0.66
  -7  17   4    0.45    0.31
  -7  17   3    1.47    0.40
  -7  17   2    1.95    0.43
  -7  17   1    3.91    0.53
  -7  17   0    2.61    0.44
  -7  17  -1   12.99    0.81
   8   0 -19    0.40    0.37
   8   0 -18   30.95    1.54
   8   0 -17   -0.53    0.52
   8   0 -16    0.63    0.56
   8   0 -15   -0.08    0.66
   8   0 -14    9.19    1.21
   8   0 -13    0.32    0.82
  -8   0  12   35.98    4.65
   8   0 -12   39.40    2.28
  -8   0  11    0.24    1.30
   8   0 -11    0.03    0.72
  -8   0  10  103.14    7.31
   8   0 -10  103.26    3.44
  -8   0   9    1.83    1.52
   8   0  -9   -0.18    0.67
  -8   0   8   92.33    6.51
  -8   0   7    0.16    1.17
  -8   0   6  111.28    6.69
  -8   0   5    0.32    1.16
  -8   0   4   59.44    4.72
  -8   0   3    0.11    1.09
  -8   0   2   24.54    2.98
  -8   0   1   -0.16    1.08
  -8   0   0  363.47   10.73
  -8   0  -1   -0.34    0.97
  -8   0  -2  440.52   12.08
  -8   0  -3    0.25    1.04
  -8   0  -4  165.48    8.05
  -8   0  -5    0.59    1.34
  -8   0  -6   81.57    6.24
  -8   0  -7   -0.14    0.61
  -8   0  -7   -0.27    1.48
  -8   0  -7   -0.06    0.58
  -8   0  -7   -0.43    0.61
  -8   0  -8  297.12    5.48
  -8   0  -8  295.22   12.80
  -8   0  -8  299.05    5.66
  -8   0  -8  298.51    5.74
  -8   0  -9   -0.01    0.65
  -8   0  -9    1.16    1.58
  -8   0  -9   -0.01    0.63
  -8   0  -9   -0.55    0.67
  -8   0 -10   10.02    1.16
  -8   0 -10   10.97    2.92
  -8   0 -10   10.58    1.26
  -8   0 -10   10.29    1.30
  -8   0 -11   -0.27    0.69
  -8   0 -11   -0.33    0.83
  -8   0 -12   86.00    3.17
  -8   0 -12   89.69    3.41
  -8   0 -13   -0.17    0.67
  -8   0 -13    0.61    0.89
  -8   0 -14   69.45    2.59
  -8   0 -14   78.28    2.96
  -8   0 -15   -0.25    0.45
  -8   0 -15    4.40    1.13
  -8   0 -16    3.81    0.56
   8   1 -19   31.32    1.16
   8  -1 -19   35.64    1.42
   8   1 -18    5.63    0.69
   8  -1 -18    6.28    0.82
   8   1 -17   40.94    1.88
   8  -1 -17   41.62    2.02
   8   1 -16   45.83    2.15
   8  -1 -16   48.27    2.34
   8   1 -15   22.21    1.65
   8  -1 -15   22.48    1.76
   8   1 -14   11.54    1.27
   8  -1 -13    0.15    0.54
   8  -1 -13    0.47    0.87
   8   1 -13   -0.38    0.87
  -8   1  12   35.95    4.69
  -8  -1  12   39.66    4.71
   8  -1 -12   37.27    2.22
   8   1 -12   35.97    2.19
  -8   1  11   73.40    6.44
  -8  -1  11   70.41    6.15
   8   1 -11   74.78    3.01
   8  -1 -11   72.72    3.01
  -8   1  10   28.03    3.97
  -8  -1  10   31.92    4.06
   8  -1 -10   27.74    1.87
   8   1 -10   30.24    1.94
  -8   1   9   81.88    6.41
  -8  -1   9   83.52    6.39
   8  -1  -9   78.87    2.96
   8   1  -9   78.38    2.94
  -8   1   8   17.11    2.99
  -8  -1   8   15.80    2.77
  -8   1   7   90.23    6.31
  -8  -1   7   92.29    6.28
  -8   1   6   47.76    4.49
  -8  -1   6   49.83    4.57
  -8   1   5  394.28   12.19
  -8  -1   5  381.10   12.00
  -8   1   4    8.64    1.95
  -8  -1   4    6.82    1.83
  -8   1   3  357.94   11.06
  -8  -1   3  365.22   11.24
  -8   1   2    5.51    1.68
  -8  -1   2    4.89    1.63
  -8   1   1   -0.08    1.08
  -8  -1   1   -0.22    1.17
  -8   1   0  158.53    7.00
  -8  -1   0  154.00    7.19
  -8   1   0  157.28    6.44
  -8   1  -1  121.96    6.12
  -8   1  -1  132.65    6.14
  -8  -1  -2   43.76    4.04
  -8   1  -2   47.91    3.87
  -8  -1  -3   21.60    3.05
  -8   1  -3   20.45    2.74
  -8  -1  -4    6.34    1.98
  -8   1  -4    4.97    1.63
  -8   1  -5   93.35    6.23
  -8  -1  -5   89.89    6.39
  -8   1  -6   27.12    3.64
  -8  -1  -6   27.70    3.75
  -8  -1  -6   29.41    1.74
  -8   1  -6   29.36    1.76
  -8   1  -7    5.87    0.94
  -8  -1  -7    3.91    0.83
  -8  -1  -7    5.02    1.87
  -8   1  -7    6.36    2.19
  -8   1  -7    4.31    0.79
  -8  -1  -7    4.48    0.90
  -8   1  -7    4.64    0.92
  -8  -1  -7    4.07    0.80
  -8  -1  -8   84.26    2.93
  -8   1  -8   87.10    3.05
  -8  -1  -8   86.33    7.06
  -8   1  -8   81.65    6.74
  -8   1  -8   85.12    3.02
  -8  -1  -8   85.39    3.10
  -8   1  -8   84.09    3.11
  -8  -1  -8   84.04    3.04
  -8  -1  -9  280.33    5.31
  -8   1  -9  282.65    5.47
  -8  -1  -9  285.71   13.21
  -8   1  -9  276.39   12.87
  -8   1  -9  285.59    5.59
  -8  -1  -9  289.38    5.75
  -8   1  -9  287.32    5.85
  -8  -1  -9  293.52    5.79
  -8   1 -10    8.94    1.14
  -8  -1 -10    8.94    1.07
  -8  -1 -10   10.61    2.77
  -8   1 -10    9.78    2.76
  -8  -1 -10    9.02    1.21
  -8   1 -10    9.66    1.16
  -8  -1 -10    9.41    1.23
  -8   1 -10   10.03    1.31
  -8   1 -11    0.63    0.58
  -8   1 -11    0.59    0.60
  -8  -1 -11    0.84    0.67
  -8  -1 -11    0.36    0.78
  -8   1 -11    0.93    0.83
  -8   1 -12    2.31    0.71
  -8  -1 -12    1.10    0.72
  -8  -1 -12    1.46    0.77
  -8   1 -12    2.25    0.94
  -8   1 -13   -0.16    0.65
  -8  -1 -13   -0.43    0.73
  -8  -1 -13    0.42    0.77
  -8   1 -14    3.53    0.74
  -8  -1 -14    2.80    0.76
  -8   1 -15   14.54    1.05
  -8  -1 -15   15.15    1.19
  -8  -1 -15   23.51    1.57
  -8   1 -15   22.00    1.69
  -8  -1 -16    3.95    0.59
   8  -2 -19    0.23    0.38
   8   2 -18   18.95    1.04
   8  -2 -18   21.23    1.34
   8   2 -17    8.93    0.89
   8  -2 -17    8.41    1.02
   8   2 -16    9.99    1.03
   8  -2 -16    9.63    1.19
   8   2 -15    3.83    0.79
   8  -2 -15    4.09    0.95
   8   2 -14    6.89    1.03
   8  -2 -14    7.86    1.02
   8   2 -13    0.91    0.67
   8  -2 -13    0.17    0.57
   8   2 -13    0.46    0.79
  -8   2  12  190.71   10.73
   8  -2 -12  183.54    4.77
   8   2 -12  179.78    4.66
  -8   2  11   20.63    3.68
  -8  -2  11   18.89    3.44
   8  -2 -11   20.13    1.75
   8   2 -11   19.39    1.63
  -8   2  10   73.03    6.39
  -8  -2  10   68.46    5.86
   8  -2 -10   68.38    2.84
   8   2 -10   71.59    2.87
  -8   2   9   -0.26    1.21
  -8  -2   9    0.80    1.24
   8  -2  -9    0.74    0.63
   8   2  -9    0.59    0.78
  -8   2   8  131.89    7.95
  -8  -2   8  125.28    7.47
  -8   2   7   18.90    3.04
  -8  -2   7   18.74    3.00
  -8   2   6    9.51    2.24
  -8  -2   6    9.62    2.17
  -8   2   5   26.29    3.38
  -8  -2   5   26.77    3.38
  -8   2   4   46.56    4.21
  -8  -2   4   42.54    4.07
  -8   2   3    0.79    1.09
  -8  -2   3    0.43    1.19
  -8  -2   2   56.35    4.53
  -8   2   2   56.08    3.32
  -8   2   2   57.44    4.42
  -8  -2   1  244.39    9.20
  -8   2   1  243.69    7.18
  -8   2   1  252.10    8.85
  -8   2   0  224.87    8.21
  -8   2   0  215.59    7.08
  -8   2  -1  202.44    7.72
  -8   2  -1  203.76    7.21
  -8   2  -2  965.62   16.70
  -8  -2  -3   22.45    3.15
  -8   2  -3   22.47    2.80
  -8  -2  -3   23.68    3.32
  -8   2  -4  121.57    6.61
  -8  -2  -4  116.37    7.18
  -8  -2  -4  128.85    7.45
  -8  -2  -5    0.48    1.20
  -8  -2  -5    0.92    1.52
  -8   2  -5    0.43    1.11
  -8   2  -6   42.20    2.08
  -8  -2  -6   48.74    4.81
  -8   2  -6   43.97    4.56
  -8  -2  -6   40.93    4.72
  -8  -2  -6   44.55    2.13
  -8   2  -6   43.94    2.14
  -8   2  -7   43.86    2.20
  -8  -2  -7   44.50    2.14
  -8  -2  -7   43.71    4.61
  -8   2  -7   42.73    4.67
  -8  -2  -7   43.20    5.00
  -8  -2  -7   43.16    2.17
  -8   2  -7   42.11    2.08
  -8   2  -7   41.45    2.19
  -8  -2  -7   43.20    2.11
  -8  -2  -8   17.84    1.42
  -8   2  -8   18.10    1.51
  -8   2  -8   20.40    3.50
  -8  -2  -8   15.79    3.31
  -8  -2  -8   19.36    1.58
  -8   2  -8   17.46    1.43
  -8   2  -8   19.46    1.65
  -8  -2  -8   17.03    1.45
  -8   2  -9   35.66    2.06
  -8  -2  -9   31.71    1.83
  -8   2  -9   30.62    4.42
  -8  -2  -9   28.02    4.33
  -8  -2  -9   33.50    2.06
  -8   2  -9   34.30    1.98
  -8   2  -9   33.38    2.10
  -8  -2  -9   34.90    2.03
  -8   2 -10   88.62    3.11
  -8  -2 -10   89.97    7.76
  -8   2 -10   81.50    7.28
  -8  -2 -10   90.34    3.33
  -8   2 -10   83.08    3.01
  -8   2 -10   88.30    3.41
  -8  -2 -10   89.25    3.26
  -8  -2 -11   48.23    2.49
  -8   2 -11   44.35    2.22
  -8   2 -11   48.65    2.61
  -8  -2 -11   47.35    2.42
  -8   2 -12   23.16    1.62
  -8  -2 -12   24.17    1.80
  -8   2 -12   27.72    2.03
  -8  -2 -12   24.74    1.83
  -8   2 -13   21.79    1.46
  -8  -2 -13   23.44    1.73
  -8  -2 -13   23.97    1.74
  -8  -2 -14    0.35    0.60
  -8  -2 -14    2.21    0.87
  -8  -2 -15    7.96    0.96
  -8  -2 -15   12.28    1.25
  -8  -2 -16    1.29    0.47
   8  -3 -19   80.49    2.11
   8  -3 -18   11.76    1.04
   8  -3 -17    0.22    0.58
   8  -3 -16   18.96    1.59
   8  -3 -15   15.00    1.24
   8  -3 -15   15.77    1.55
   8  -3 -14    7.35    1.01
   8  -3 -13   10.29    1.19
  -8   3  12   76.44    6.97
   8  -3 -12   69.27    2.89
   8  -3 -12   68.94    2.95
   8   3 -12   66.35    2.81
  -8   3  11   22.48    3.87
   8  -3 -11   23.06    1.79
   8   3 -11   21.14    1.65
  -8   3  10   60.07    5.90
  -8  -3  10   59.35    5.41
   8  -3 -10   60.33    2.70
   8   3 -10   57.69    2.67
  -8   3   9   18.44    3.24
  -8  -3   9   20.49    3.19
   8  -3  -9   19.97    1.59
   8   3  -9   17.49    1.46
  -8   3   8   18.22    3.18
  -8  -3   8   18.25    2.99
   8  -3  -8   15.68    1.39
   8   3  -8   14.27    1.31
  -8   3   7  309.92   11.93
  -8  -3   7  305.96   11.27
  -8   3   6   54.77    4.97
  -8  -3   6   49.98    4.56
  -8  -3   5  175.80    8.22
  -8   3   5  179.39    8.44
  -8  -3   4   59.91    4.80
  -8   3   4   66.71    5.03
  -8  -3   3   55.68    4.60
  -8   3   3   58.38    4.57
  -8  -3   2  136.64    7.02
  -8   3   2  148.24    7.04
  -8   3   1    0.72    0.87
  -8   3   0  329.86    9.89
  -8   3   0  344.72    8.29
  -8   3  -1  603.10   11.85
  -8   3  -1  597.23   13.13
  -8  -3  -1  630.16   15.91
  -8  -3  -2    2.72    1.69
  -8   3  -2    2.08    1.16
  -8   3  -3   29.45    3.09
  -8  -3  -3   24.60    3.39
  -8  -3  -3   28.82    3.69
  -8   3  -4   56.53    4.46
  -8  -3  -4   54.36    5.10
  -8  -3  -4   58.23    5.22
  -8   3  -5  181.92    8.48
  -8  -3  -5  189.62    9.69
  -8  -3  -5  195.80    9.69
  -8   3  -6  229.97    4.83
  -8  -3  -6  220.97    4.55
  -8  -3  -6  243.19   11.06
  -8   3  -6  227.80   10.00
  -8  -3  -6  238.25   11.10
  -8  -3  -6  236.06    4.88
  -8   3  -6  222.52    4.78
  -8   3  -7    2.48    0.87
  -8  -3  -7    2.92    0.75
  -8  -3  -7    2.09    1.58
  -8  -3  -7    2.92    1.47
  -8   3  -7    0.89    1.13
  -8   3  -7    3.09    0.72
  -8  -3  -7    2.43    0.78
  -8   3  -7    3.48    0.88
  -8  -3  -7    2.73    0.73
  -8   3  -8   37.16    2.11
  -8  -3  -8   36.54    1.94
  -8  -3  -8   36.43    4.55
  -8  -3  -8   36.58    4.75
  -8   3  -8   35.84    4.56
  -8  -3  -8   37.20    2.15
  -8   3  -8   36.99    1.97
  -8   3  -8   38.80    2.21
  -8  -3  -8   34.74    1.96
  -8   3  -9  114.32    3.58
  -8  -3  -9  105.39    7.61
  -8  -3  -9  111.57    8.45
  -8   3  -9  106.13    7.89
  -8  -3  -9  115.16    3.74
  -8   3  -9  109.30    3.34
  -8   3  -9  116.20    3.79
  -8  -3  -9  112.58    3.50
  -8  -3 -10   36.29    2.19
  -8   3 -10   35.41    1.94
  -8   3 -10   39.64    2.33
  -8  -3 -10   34.57    2.02
  -8  -3 -11   49.37    2.56
  -8   3 -11   52.45    2.67
  -8  -3 -11   47.75    2.39
  -8  -3 -12   21.44    1.71
  -8   3 -12   25.26    1.96
  -8  -3 -12   19.86    1.58
  -8  -3 -13    0.52    0.70
  -8  -3 -13    0.85    0.69
  -8  -3 -14    5.64    0.97
  -8  -3 -14    7.10    1.01
  -8  -3 -15   11.81    1.10
  -8  -3 -15   17.56    1.29
  -8  -3 -16    0.41    0.42
  -8  -3 -17   -0.13    0.28
   8  -4 -19    0.50    0.36
   8  -4 -18   50.88    1.95
   8  -4 -17   27.91    1.68
   8  -4 -16   13.85    1.06
   8  -4 -16   15.01    1.41
   8  -4 -15    0.08    0.74
   8  -4 -15   -0.08    0.48
   8  -4 -14   -0.29    0.64
   8  -4 -13    1.07    0.70
   8  -4 -12   99.53    7.86
   8  -4 -12  111.08    3.68
   8   4 -12  105.85    3.43
  -8   4  11    1.41    1.70
   8   4 -11    0.66    0.73
   8  -4 -11   -0.57    0.73
   8  -4 -11    0.03    0.80
  -8   4  10    0.81    1.51
   8  -4 -10    0.04    0.77
   8   4 -10    0.41    0.64
  -8   4   9    9.86    2.57
  -8  -4   9   10.44    2.25
   8  -4  -9    9.77    1.22
   8   4  -9    9.45    1.13
  -8  -4   8   60.21    5.13
  -8   4   8   56.00    5.44
   8  -4  -8   51.68    2.36
   8   4  -8   49.63    2.24
  -8  -4   7   78.69    5.80
  -8   4   7   82.39    6.41
  -8  -4   6  566.22   15.07
  -8   4   6  590.95   16.19
  -8  -4   5   44.09    4.29
  -8   4   5   47.56    4.55
  -8  -4   4  103.34    6.39
  -8   4   4  119.74    6.82
  -8  -4   3   58.01    4.77
  -8   4   3   62.60    4.81
  -8   4   2   33.36    3.46
  -8   4   1   49.74    4.00
  -8  -4   0  113.48    6.93
  -8   4   0   94.67    5.32
  -8  -4  -1   79.06    5.91
  -8   4  -1   74.79    4.61
  -8   4  -2    2.54    0.93
  -8  -4  -2    2.07    1.61
  -8  -4  -3   11.33    2.58
  -8   4  -3   10.27    1.84
  -8  -4  -4    0.88    1.46
  -8  -4  -4    1.24    1.42
  -8   4  -4    0.14    0.94
  -8   4  -5    0.52    0.63
  -8  -4  -5    0.46    0.51
  -8  -4  -5   -0.04    1.28
  -8  -4  -5    0.78    1.24
  -8   4  -5   -0.12    0.69
  -8  -4  -6   38.89    4.61
  -8   4  -6   36.63    2.04
  -8  -4  -6   34.90    1.90
  -8   4  -6   37.05    4.14
  -8  -4  -6   39.08    4.75
  -8  -4  -6   36.20    1.99
  -8  -4  -6   34.65    1.79
  -8   4  -7   17.04    1.51
  -8  -4  -7   17.39    1.39
  -8  -4  -7   18.91    3.40
  -8  -4  -7   15.82    3.13
  -8   4  -7   17.63    3.10
  -8  -4  -7   18.54    1.53
  -8   4  -7   19.74    1.63
  -8  -4  -8   34.97    4.55
  -8   4  -8   37.75    2.15
  -8  -4  -8   34.20    1.87
  -8   4  -8   31.03    4.18
  -8  -4  -8   38.21    5.06
  -8  -4  -8   39.63    2.23
  -8   4  -8   40.91    2.29
  -8  -4  -8   36.26    1.92
  -8  -4  -9    2.44    1.36
  -8   4  -9    4.26    2.02
  -8  -4  -9    2.82    2.31
  -8  -4  -9    4.79    1.04
  -8   4  -9    5.26    1.19
  -8  -4  -9    4.50    0.87
  -8  -4 -10   86.10    3.31
  -8   4 -10   86.92    3.37
  -8  -4 -10   84.75    3.01
  -8  -4 -11   20.39    1.70
  -8  -4 -11   20.53    1.56
  -8  -4 -12   11.73    1.34
  -8  -4 -12   11.69    1.21
  -8  -4 -13    2.32    0.78
  -8  -4 -13    3.94    0.82
  -8  -4 -14    0.26    0.66
  -8  -4 -14    2.18    0.71
  -8  -4 -15   -0.15    0.57
  -8  -4 -16    4.26    0.65
   8  -5 -19    8.43    0.65
   8  -5 -18    0.02    0.43
   8  -5 -17    2.60    0.72
   8  -5 -16    0.54    0.67
   8  -5 -16    0.49    0.43
   8  -5 -15    4.99    1.00
   8  -5 -15    5.91    0.88
   8  -5 -14   25.66    1.76
   8  -5 -13   15.28    1.48
   8  -5 -12    0.43    0.72
   8   5 -12    0.24    0.68
   8  -5 -11   43.15    5.36
  -8   5  11   49.63    5.76
   8  -5 -11   47.54    2.47
   8  -5 -11   45.37    2.35
   8   5 -11   43.97    2.19
  -8   5  10   74.56    6.83
   8  -5 -10   70.11    2.98
   8  -5 -10   71.60    2.84
   8   5 -10   69.78    2.74
  -8   5   9   36.49    4.67
   8  -5  -9   39.41    2.13
   8   5  -9   39.25    2.08
  -8  -5   8   87.46    6.23
  -8   5   8   98.05    7.27
   8  -5  -8   85.74    3.00
   8   5  -8   82.34    2.86
  -8  -5   7   55.91    4.95
  -8   5   7   57.48    5.51
   8  -5  -7   54.41    2.33
  -8   5   6   11.21    2.58
  -8  -5   6   12.90    2.46
  -8  -5   5   48.35    4.47
  -8   5   5   57.85    5.07
  -8   5   4    8.21    1.94
  -8   5   3   23.32    3.07
  -8   5   2  131.44    6.73
  -8  -5   1   92.80    6.35
  -8   5   1   90.63    5.40
  -8  -5   0    2.47    1.51
  -8   5   0    3.63    1.16
  -8  -5  -1   90.67    6.50
  -8   5  -1   83.90    4.76
  -8  -5  -2    3.16    1.56
  -8  -5  -3  139.41    8.28
  -8  -5  -4   60.50    5.62
  -8   5  -4   59.12    2.46
  -8  -5  -4   54.23    2.22
  -8  -5  -4   56.48    2.34
  -8  -5  -4   56.85    2.32
  -8  -5  -4   54.79    5.47
  -8  -5  -5   74.02    6.35
  -8   5  -5   68.53    2.72
  -8  -5  -5   62.96    2.45
  -8  -5  -5   65.69    2.52
  -8  -5  -5   65.26    2.60
  -8  -5  -5   62.04    5.94
  -8   5  -6   46.14    2.32
  -8  -5  -6   42.57    2.07
  -8  -5  -6   45.47    5.15
  -8  -5  -6   47.32    2.29
  -8  -5  -6   44.66    2.11
  -8   5  -6   43.44    4.43
  -8  -5  -6   40.36    4.94
  -8  -5  -7   68.37    6.37
  -8  -5  -7   65.99    2.55
  -8   5  -7   72.74    2.93
  -8  -5  -7   71.28    2.88
  -8  -5  -7   70.44    2.63
  -8   5  -7   71.82    5.97
  -8  -5  -7   71.91    6.68
  -8  -5  -8   39.85    5.00
  -8  -5  -8   35.83    2.12
  -8  -5  -8   35.48    1.88
  -8   5  -8   31.80    4.21
  -8  -5  -8   35.70    4.91
  -8  -5  -9  140.22    9.37
  -8  -5  -9  146.47    4.25
  -8  -5 -10   -0.05    0.82
  -8  -5 -11   61.36    2.80
  -8  -5 -12    5.31    1.06
  -8  -5 -12    5.66    0.87
  -8  -5 -13   12.74    1.35
  -8  -5 -13   13.25    1.14
  -8  -5 -14   17.85    1.43
  -8  -5 -15    0.21    0.51
  -8  -5 -16    7.00    0.73
   8  -6 -18   10.20    0.83
   8  -6 -17    0.71    0.54
   8  -6 -16    6.94    0.80
   8  -6 -16   10.21    1.10
   8  -6 -15    3.09    0.88
   8  -6 -15    2.44    0.66
   8  -6 -14    6.07    1.00
   8  -6 -13   -0.12    0.67
   8  -6 -12    9.33    1.26
   8  -6 -11   24.20    1.88
  -8   6  10   16.30    3.35
   8  -6 -10   18.97    3.64
   8  -6 -10   16.59    1.55
   8  -6 -10   16.23    1.45
  -8   6   9   23.64    3.99
   8  -6  -9   25.31    1.86
   8  -6  -9   22.65    1.64
  -8   6   8   69.67    6.28
   8  -6  -8   64.25    2.57
  -8   6   7   85.30    6.74
  -8  -6   6   67.72    2.55
  -8   6   6   76.39    6.20
  -8  -6   5   50.93    2.23
  -8   6   5   52.11    4.92
  -8   6   4    3.42    1.51
  -8   6   3    0.87    1.11
  -8   6   2  183.38    8.04
  -8  -6   1    2.38    1.47
  -8   6   1    1.82    0.99
  -8  -6   0    3.68    1.72
  -8  -6  -1  218.80   10.37
  -8  -6  -2   10.16    2.47
  -8  -6  -2   11.53    1.14
  -8   6  -3    1.13    0.68
  -8  -6  -3    1.57    1.30
  -8  -6  -3    1.89    0.62
  -8  -6  -3    2.45    0.71
  -8   6  -4  215.23    4.75
  -8  -6  -4  213.11   10.66
  -8  -6  -4  199.22   10.59
  -8  -6  -4  205.43    4.47
  -8  -6  -4  211.05    4.58
  -8  -6  -5    1.92    0.69
  -8   6  -5    1.81    0.81
  -8  -6  -5    1.92    1.62
  -8  -6  -5    2.18    1.31
  -8  -6  -5    2.35    0.77
  -8  -6  -5    2.09    0.73
  -8  -6  -6  179.42   10.30
  -8  -6  -6  169.62    4.07
  -8  -6  -6  179.97    4.40
  -8  -6  -6  179.94    4.32
  -8  -6  -6  184.48   10.54
  -8  -6  -7  213.50    4.53
  -8  -6  -7  218.51   11.56
  -8  -6  -7  230.52    5.12
  -8  -6  -7  228.85    4.87
  -8  -6  -7  229.37   11.94
  -8  -6  -8   32.30    4.60
  -8  -6  -8   34.79    4.91
  -8  -6  -8   32.25    1.86
  -8  -6  -8   34.02    2.09
  -8  -6  -9    1.31    0.78
  -8  -6  -9    0.90    0.61
  -8  -6 -10   60.72    2.76
  -8  -6 -11    2.17    0.86
  -8  -6 -12    2.87    0.85
  -8  -6 -13   55.26    2.42
  -8  -6 -14    0.65    0.59
  -8  -6 -15   13.05    1.05
  -8  -6 -16    2.22    0.47
   8  -7 -18    0.66    0.33
   8  -7 -17   10.61    0.91
   8  -7 -16    6.85    0.76
   8  -7 -16    8.07    0.97
   8  -7 -15    9.27    1.01
   8  -7 -15    8.87    1.08
   8  -7 -14   17.38    1.44
   8  -7 -14   18.25    1.55
   8  -7 -13    0.93    0.73
   8  -7 -12   45.91    2.45
   8  -7 -11    1.49    0.81
   8  -7 -10    0.45    0.72
  -8   7   9  430.41   16.21
   8  -7  -9  413.16    7.15
  -8   7   8   74.34    6.63
   8  -7  -8   76.79    3.09
  -8   7   7   69.05    6.23
   8  -7  -7   68.32    2.85
  -8   7   6   34.49    4.32
   8  -7  -6   35.68    2.06
  -8  -7   6   35.73    1.93
  -8   7   5   99.92    6.85
  -8  -7   5   98.27    3.14
  -8   7   4  111.49    6.93
  -8  -7   4  106.96    3.26
  -8   7   3   43.14    4.14
  -8  -7   3   38.36    1.99
  -8   7   2  327.71   10.77
  -8  -7   2  317.41    5.54
  -8  -7   1   10.89    2.53
  -8  -7   1   12.82    1.24
  -8  -7   0    2.34    1.40
  -8  -7   0    3.39    0.74
  -8  -7  -1   83.40    6.65
  -8  -7  -1   78.24    2.84
  -8  -7  -2   35.71    4.48
  -8  -7  -2   41.04    2.09
  -8  -7  -3  109.38    7.85
  -8  -7  -3  111.52    3.23
  -8  -7  -3  108.00    3.39
  -8  -7  -4    0.92    1.77
  -8  -7  -4   -1.33    1.29
  -8  -7  -4   -0.05    0.55
  -8  -7  -4    0.77    0.65
  -8  -7  -5   53.03    5.66
  -8  -7  -5   47.24    2.20
  -8  -7  -5   51.07    2.39
  -8  -7  -5   54.72    2.42
  -8  -7  -5   49.76    5.60
  -8  -7  -6   53.67    5.83
  -8  -7  -6   49.17    2.23
  -8  -7  -6   47.67    5.62
  -8  -7  -6   52.71    2.43
  -8  -7  -6   52.33    2.42
  -8  -7  -7    6.63    2.32
  -8  -7  -7    8.87    2.74
  -8  -7  -7   10.03    1.22
  -8  -7  -7    9.88    1.18
  -8  -7  -8    1.04    0.73
  -8  -7  -8    0.55    0.63
  -8  -7  -9    1.86    0.79
  -8  -7  -9    1.83    0.67
  -8  -7 -10    8.55    1.17
  -8  -7 -10    7.91    0.93
  -8  -7 -11    5.45    1.01
  -8  -7 -12   17.35    1.46
  -8  -7 -13   22.04    1.51
  -8  -7 -14    5.87    0.82
  -8  -7 -15   13.73    0.98
   8  -8 -17    0.30    0.32
   8  -8 -16   19.55    1.11
   8  -8 -16   21.77    1.27
   8  -8 -15   74.33    2.44
   8  -8 -15   81.49    2.66
   8  -8 -14    7.91    1.04
   8  -8 -14    7.66    1.01
   8  -8 -13    3.18    0.82
   8  -8 -12    6.92    1.15
   8  -8 -11   74.19    3.09
   8  -8 -10    0.65    0.81
   8  -8  -9   92.99    3.48
  -8   8   8   10.89    2.42
   8  -8  -8   10.62    3.00
   8  -8  -8    9.60    1.26
  -8   8   7  314.80   13.27
   8  -8  -7  311.29    6.08
  -8   8   6   18.45    3.30
   8  -8  -6   18.08    1.57
  -8  -8   6   18.59    1.46
  -8   8   5   25.12    3.57
  -8  -8   5   22.51    1.58
   8  -8  -5   22.86    1.67
  -8   8   4    2.69    1.06
  -8  -8   4    5.07    0.85
   8  -8  -4    4.43    0.88
  -8  -8   3    0.25    0.61
   8  -8  -3    0.37    0.57
  -8  -8   2   18.75    1.48
  -8  -8   1   84.04    6.65
  -8  -8   1   78.43    2.88
  -8  -8   0   20.01    3.46
  -8  -8   0   24.18    1.69
  -8  -8  -1    2.55    1.63
  -8   8  -1    2.67    0.65
  -8  -8  -1    2.11    0.72
  -8  -8  -2    7.88    2.29
  -8  -8  -2    9.98    1.21
  -8  -8  -3    8.15    2.54
  -8  -8  -3    7.12    1.06
  -8  -8  -4   13.19    2.99
  -8  -8  -4   13.41    2.97
  -8  -8  -4   16.15    1.34
  -8  -8  -4   15.29    1.44
  -8  -8  -5    3.12    0.75
  -8  -8  -5    2.64    1.97
  -8  -8  -5    2.08    1.56
  -8  -8  -5    3.72    0.83
  -8  -8  -5    4.27    0.94
  -8  -8  -6   14.90    1.29
  -8  -8  -6   13.58    3.17
  -8  -8  -6   10.87    2.85
  -8  -8  -6   15.60    1.46
  -8  -8  -6   16.34    1.40
  -8  -8  -7    7.61    1.11
  -8  -8  -7    6.59    1.02
  -8  -8  -8   42.88    2.22
  -8  -8  -8   42.49    2.19
  -8  -8  -9    6.18    1.02
  -8  -8  -9    4.84    0.87
  -8  -8 -10   19.17    1.39
  -8  -8 -10   20.37    1.59
  -8  -8 -11    1.90    0.75
  -8  -8 -12    4.56    0.83
  -8  -8 -13    0.53    0.52
  -8  -8 -14    0.76    0.46
  -8  -8 -15    0.32    0.34
   8  -9 -16   21.35    1.06
   8  -9 -16   22.34    1.11
   8  -9 -15    0.47    0.45
   8  -9 -15    0.42    0.45
   8  -9 -14   34.19    1.79
   8  -9 -14   32.04    1.70
   8  -9 -13    2.71    0.70
   8  -9 -13    4.59    0.89
   8  -9 -12    0.86    0.72
   8  -9 -11    0.20    0.77
   8  -9 -10   43.55    2.42
   8  -9  -9   41.91    2.38
   8  -9  -8  345.84    6.51
   8  -9  -7   -4.10    1.91
   8  -9  -7    1.25    0.83
   8  -9  -6    8.24    2.64
  -8  -9   6    7.72    0.99
   8  -9  -6    6.64    1.10
   8  -9  -5   -1.48    1.40
  -8  -9   5    0.31    0.56
   8  -9  -5    0.19    0.61
  -8  -9   4   30.73    1.87
   8  -9  -4   29.58    1.87
  -8  -9   3   65.88    2.71
   8  -9  -3   66.49    2.62
  -8  -9   2   56.37    2.52
  -8  -9   1    5.35    2.20
  -8  -9   1    4.60    0.96
  -8  -9   0   -0.85    1.57
  -8  -9   0    0.03    0.65
  -8  -9  -1  216.93   11.28
  -8   9  -1  204.93    4.72
  -8  -9  -1  213.70    4.91
  -8  -9  -2   33.63    4.57
  -8   9  -2   30.09    1.82
  -8  -9  -2   33.97    2.04
  -8  -9  -3  110.66    8.36
  -8  -9  -3  107.51    3.56
  -8  -9  -4    9.51    2.82
  -8  -9  -4   13.67    3.14
  -8  -9  -4   11.79    1.35
  -8  -9  -5    0.01    0.57
  -8  -9  -5    0.92    0.76
  -8  -9  -6   70.82    2.72
  -8  -9  -6   71.37    2.92
  -8  -9  -7    0.67    0.58
  -8  -9  -7    1.61    0.74
  -8  -9  -8    0.38    0.57
  -8  -9  -8    0.76    0.65
  -8  -9  -9   74.60    2.76
  -8  -9  -9   75.71    2.80
  -8  -9 -10    0.24    0.55
  -8  -9 -10    0.00    0.52
  -8  -9 -11    0.32    0.54
  -8  -9 -11    0.44    0.45
  -8  -9 -12    1.15    0.52
  -8  -9 -13    0.93    0.46
  -8  -9 -14    0.97    0.38
   8 -10 -15   37.65    1.51
   8 -10 -15   33.79    1.30
   8 -10 -14   18.08    1.24
   8 -10 -14   15.92    1.07
   8 -10 -13    3.50    0.68
   8 -10 -13    4.33    0.85
   8 -10 -12   17.17    1.47
   8 -10 -11   51.64    2.48
   8 -10 -10   31.26    2.06
   8 -10  -9    4.20    0.99
   8 -10  -8   50.08    2.57
   8 -10  -7  100.11    3.51
   8 -10  -6   18.05    1.58
  -8 -10   5   25.32    1.68
   8 -10  -5   23.85    1.72
   8 -10  -4   -0.39    1.36
  -8 -10   4    0.46    0.60
   8 -10  -4    0.30    0.57
   8 -10  -3    0.61    1.22
  -8 -10   3    2.34    0.78
   8 -10  -3    2.16    0.68
  -8 -10   2   23.46    1.72
   8 -10  -2   19.23    3.65
  -8 -10   1   52.88    5.55
  -8 -10   1   54.83    2.55
  -8 -10   0    3.79    1.87
  -8  10   0    4.50    0.88
  -8 -10   0    5.03    0.99
  -8  10  -1   10.72    1.23
  -8 -10  -1   11.47    1.35
  -8 -10  -1    8.81    2.45
  -8 -10  -2  171.90   10.49
  -8  10  -2  156.97    4.16
  -8 -10  -2  167.81    4.46
  -8  10  -3   29.81    1.82
  -8 -10  -3   32.07    2.06
  -8 -10  -4   13.83    1.46
  -8 -10  -5   28.01    1.67
  -8 -10  -5   31.04    2.03
  -8 -10  -6   87.49    3.24
  -8 -10  -7   52.22    2.48
  -8 -10  -8   33.37    1.95
  -8 -10  -8   34.32    1.81
  -8 -10  -9   10.40    1.09
  -8 -10  -9   12.23    1.11
  -8 -10 -10   -0.39    0.50
  -8 -10 -10   -0.12    0.47
  -8 -10 -11   16.15    1.07
  -8 -10 -11   16.38    1.14
  -8 -10 -12   -0.04    0.37
  -8 -10 -13    0.18    0.31
   8 -11 -15    2.81    0.45
   8 -11 -14    3.76    0.62
   8 -11 -13   -0.37    0.56
   8 -11 -12   34.14    1.84
   8 -11 -11   32.43    1.91
   8 -11 -10    1.52    0.79
   8 -11  -9    7.63    1.16
   8 -11  -8   29.32    1.94
   8 -11  -7    1.37    0.77
   8 -11  -6    0.33    0.70
  -8 -11   5    0.07    0.55
   8 -11  -5    0.87    0.65
  -8 -11   4   60.52    2.53
   8 -11  -4   60.68    2.56
  -8 -11   3   84.90    3.07
  -8 -11   2   48.92    2.38
  -8  11   1    9.22    1.21
  -8 -11   1   10.89    1.25
  -8  11   0    2.06    0.82
  -8 -11   0    4.32    0.95
  -8  11  -1    5.14    0.95
  -8 -11  -1    5.82    1.06
  -8  11  -2   22.18    1.66
  -8 -11  -2   22.13    1.73
  -8  11  -3   51.91    2.38
  -8 -11  -3   54.74    2.63
  -8  11  -4   27.35    1.70
  -8 -11  -4   26.02    1.87
  -8 -11  -5   12.29    1.38
  -8 -11  -6   66.62    2.81
  -8 -11  -7   41.30    2.16
  -8 -11  -8    4.03    0.85
  -8 -11  -9   11.57    1.09
  -8 -11 -10    5.14    0.73
  -8 -11 -11    0.22    0.35
   8 -12 -14   18.02    0.95
   8 -12 -13    3.45    0.60
   8 -12 -12    0.57    0.52
   8 -12 -11   28.46    1.62
   8 -12 -10   24.12    1.59
   8 -12  -9    0.53    0.67
   8 -12  -8   18.41    1.50
   8 -12  -7    1.14    0.69
   8 -12  -6   18.99    1.51
   8 -12  -5    2.29    0.80
  -8 -12   4   71.32    2.64
   8 -12  -4   63.23    2.50
  -8  12   3    5.53    1.09
  -8 -12   3    7.10    1.02
  -8  12   2   40.75    2.34
  -8 -12   2   41.46    2.15
  -8  12   1   44.72    2.40
  -8 -12   1   46.11    2.32
  -8  12   0   75.92    3.03
  -8 -12   0   75.96    2.95
  -8  12  -1    0.25    0.62
  -8 -12  -1    0.69    0.70
  -8  12  -2   70.21    2.79
  -8 -12  -2   72.10    2.92
  -8  12  -3    9.93    1.13
  -8 -12  -3   10.20    1.31
  -8  12  -4    4.49    0.78
  -8 -12  -4    5.05    1.06
  -8 -12  -5   47.34    2.35
  -8 -12  -6   27.63    1.80
  -8 -12  -7    1.10    0.69
  -8 -12  -8    6.71    0.93
  -8 -12  -9   18.81    1.27
  -8 -12 -10   16.10    1.04
  -8 -12 -11    0.56    0.30
  -8  13  13    0.05    0.28
   8 -13 -13    0.15    0.30
  -8  13  12    9.10    0.81
   8 -13 -12    8.63    0.78
   8 -13 -11    6.38    0.78
   8 -13 -10    0.67    0.50
   8 -13  -9   18.37    1.31
   8 -13  -8    5.23    0.83
   8 -13  -7    0.63    0.57
   8 -13  -6   35.56    1.83
  -8  13   5    3.75    0.95
   8 -13  -5    3.60    0.73
  -8  13   4    5.51    1.07
  -8  13   3    0.32    0.68
  -8 -13   3   -0.17    0.53
  -8  13   2   14.89    1.47
  -8 -13   2   15.41    1.31
  -8  13   1   -0.06    0.67
  -8 -13   1    0.57    0.66
  -8  13   0   29.37    1.88
  -8 -13   0   30.83    1.87
  -8  13  -1    4.88    0.90
  -8 -13  -1    5.60    0.96
  -8  13  -2    2.16    0.67
  -8 -13  -2    2.07    0.77
  -8  13  -3   12.95    1.19
  -8 -13  -3   12.87    1.28
  -8  13  -4    1.69    0.55
  -8 -13  -4    1.76    0.74
  -8  13  -5   17.66    1.20
  -8 -13  -5   19.38    1.52
  -8 -13  -6   53.79    2.25
  -8 -13  -7   45.32    1.99
  -8 -13  -8    2.33    0.63
  -8 -13  -9    2.85    0.55
  -8 -13 -10    0.66    0.35
  -8  14  11    6.50    0.66
   8 -14 -11    6.39    0.62
  -8  14  10   17.27    1.13
   8 -14 -10   16.44    1.01
  -8  14   9    0.63    0.51
   8 -14  -9    0.42    0.40
  -8  14   8   31.13    1.69
   8 -14  -8   26.29    1.37
  -8  14   7    1.46    0.64
   8 -14  -7    1.41    0.52
  -8  14   6    7.06    1.04
   8 -14  -6    6.07    0.76
  -8  14   5    0.26    0.60
  -8  14   4   -0.10    0.62
  -8  14   3   13.28    1.30
  -8  14   2   10.12    1.15
  -8 -14   2    9.48    0.95
  -8  14   1   31.37    1.84
  -8 -14   1   32.06    1.69
  -8  14   0    0.93    0.58
  -8 -14   0    1.01    0.57
  -8  14  -1   -0.23    0.53
  -8 -14  -1    0.27    0.55
  -8  14  -2    5.10    0.81
  -8 -14  -2    5.79    0.89
  -8  14  -3    0.93    0.48
  -8 -14  -3    1.52    0.66
  -8  14  -4    8.45    0.86
  -8 -14  -4    8.75    1.01
  -8  14  -5   43.92    1.65
  -8 -14  -5   51.99    2.10
  -8 -14  -6    2.14    0.63
  -8 -14  -7    5.28    0.71
  -8 -14  -8   17.55    1.04
  -8 -14  -9    1.38    0.36
  -8  15   9   13.54    0.90
  -8  15   8    1.60    0.49
   8 -15  -8    1.04    0.33
  -8  15   7   20.56    1.26
   8 -15  -7   14.85    0.84
  -8  15   6   15.00    1.15
  -8  15   5    0.28    0.52
  -8  15   4    0.20    0.52
  -8  15   3    6.82    0.90
  -8  15   2   23.09    1.46
  -8  15   1    0.11    0.49
  -8 -15   1    0.32    0.44
  -8  15   0   26.11    1.49
  -8 -15   0   27.69    1.41
  -8  15  -1    2.78    0.62
  -8 -15  -1    3.02    0.64
  -8  15  -2   -0.23    0.38
  -8 -15  -2    0.31    0.46
  -8  15  -3   10.92    0.89
  -8 -15  -3   11.40    0.99
  -8  15  -4   21.55    1.09
  -8 -15  -4   24.56    1.33
  -8 -15  -5    0.77    0.47
  -8 -15  -6   11.83    0.87
  -8 -15  -7    2.30    0.44
  -8  16   7    0.57    0.35
  -8  16   6    3.44    0.53
  -8  16   5    0.43    0.39
  -8  16   4    2.88    0.54
  -8  16   3   22.74    1.24
  -8  16   2    7.13    0.74
  -8  16   1   11.50    0.90
  -8  16   0    4.20    0.59
  -8 -16   0    4.26    0.50
  -8  16  -1    0.10    0.32
  -8 -16  -1    0.58    0.31
  -8  16  -2    1.20    0.38
  -8 -16  -2    1.57    0.41
  -8 -16  -3    0.20    0.32
  -8 -16  -4   12.53    0.78
   9   0 -18   -0.07    0.36
   9   0 -17   35.90    1.71
   9   0 -16   -0.23    0.53
   9   0 -15    0.47    0.60
   9   0 -14   -0.07    0.64
   9   0 -13   10.96    1.33
   9   0 -12    0.35    0.81
  -9   0  11   12.98    3.00
   9   0 -11   16.07    1.62
  -9   0  10   -0.75    1.42
   9   0 -10    0.03    0.73
  -9   0   9  145.40    8.84
   9   0  -9  143.99    4.07
  -9   0   8   -0.83    1.47
   9   0  -8    0.67    0.64
  -9   0   7  266.75   11.30
   9   0  -7  247.34    4.96
  -9   0   6   -0.69    1.40
  -9   0   5  337.31   12.08
  -9   0   4    0.38    1.14
  -9   0   3  677.07   16.35
  -9   0   2   -0.18    1.20
  -9   0   1  438.48   12.83
  -9   0   0   -0.11    1.01
  -9   0   0   -0.84    1.18
  -9   0  -1  118.23    6.54
  -9   0  -2    0.75    0.99
  -9   0  -3   44.27    4.34
  -9   0  -4    0.16    1.31
  -9   0  -5  546.95    7.42
  -9   0  -5  527.80   15.79
  -9   0  -5  550.12    7.43
  -9   0  -6   -0.43    0.69
  -9   0  -6   -0.84    1.67
  -9   0  -6    0.16    0.58
  -9   0  -6    0.82    0.67
  -9   0  -7   13.55    1.33
  -9   0  -7    9.43    2.49
  -9   0  -7   13.00    1.33
  -9   0  -7   14.34    1.42
  -9   0  -8    0.15    0.68
  -9   0  -8    0.13    1.40
  -9   0  -8   -0.18    0.63
  -9   0  -8    0.51    0.74
  -9   0  -9   74.25    2.87
  -9   0  -9   75.01    7.02
  -9   0  -9   76.20    3.02
  -9   0  -9   76.59    3.07
  -9   0 -10    0.28    0.65
  -9   0 -10   -0.44    0.70
  -9   0 -10    1.00    0.90
  -9   0 -11   61.55    2.47
  -9   0 -11   59.26    2.66
  -9   0 -11   67.24    2.93
  -9   0 -12    0.00    0.65
  -9   0 -12    4.84    1.21
  -9   0 -13   59.90    2.47
  -9   0 -13   71.43    2.81
  -9   0 -14    0.01    0.48
  -9   0 -15   50.11    1.80
   9  -1 -19    2.92    0.44
   9   1 -18   30.13    1.26
   9  -1 -18   33.61    1.50
   9   1 -17   18.95    1.21
   9  -1 -17   19.81    1.37
   9   1 -16    1.90    0.59
   9  -1 -16    2.34    0.73
   9   1 -15    6.51    0.96
   9  -1 -15    5.93    1.04
   9  -1 -14   27.12    1.70
   9   1 -14   25.95    1.76
   9  -1 -13   53.12    2.63
   9   1 -13   55.14    2.61
   9  -1 -12   97.70    3.56
   9   1 -12   98.33    3.53
  -9   1  11   11.82    3.05
  -9  -1  11   13.04    2.95
   9  -1 -11   13.51    1.50
   9   1 -11   13.41    1.50
  -9   1  10   68.33    6.32
  -9  -1  10   68.70    6.26
   9  -1 -10   70.14    2.97
   9   1 -10   68.91    2.91
  -9   1   9   47.39    5.18
  -9  -1   9   53.76    5.39
   9  -1  -9   50.62    2.48
   9   1  -9   47.13    2.39
  -9   1   8    4.55    1.73
  -9  -1   8    7.20    2.41
   9  -1  -8    6.09    1.06
   9   1  -8    5.20    1.02
  -9   1   7    0.09    1.23
  -9  -1   7    0.16    1.30
   9  -1  -7    0.21    0.65
   9   1  -7    0.80    0.73
  -9   1   6  114.36    7.33
  -9  -1   6  106.61    6.94
  -9   1   5  113.19    7.07
  -9  -1   5  114.03    7.07
  -9   1   4  191.22    8.93
  -9  -1   4  187.25    8.81
  -9   1   3    7.41    2.00
  -9  -1   3    8.28    2.09
  -9  -1   2  221.25    9.34
  -9   1   2  217.85    9.12
  -9   1   1  139.82    7.22
  -9  -1   1  139.98    7.42
  -9   1   1  139.87    6.37
  -9   1   0  171.57    7.92
  -9   1   0  183.47    7.49
  -9  -1  -1   48.38    4.43
  -9   1  -1   50.85    4.13
  -9  -1  -2  479.66   14.03
  -9   1  -2  477.79   12.98
  -9  -1  -3   27.86    3.61
  -9   1  -3   28.00    3.41
  -9  -1  -4  706.15    8.28
  -9  -1  -4  677.31   17.69
  -9   1  -4  698.98   17.09
  -9   1  -5   -0.21    0.68
  -9  -1  -5   -0.31    0.58
  -9  -1  -5    1.48    1.55
  -9   1  -5   -0.07    1.10
  -9   1  -5    0.62    0.66
  -9  -1  -5    0.00    0.55
  -9   1  -6   36.29    2.03
  -9  -1  -6   34.95    2.01
  -9   1  -6   32.20    4.16
  -9  -1  -6   35.18    4.54
  -9   1  -6   36.58    2.03
  -9  -1  -6   36.89    2.08
  -9  -1  -6   34.22    1.93
  -9   1  -7   65.32    2.71
  -9  -1  -7   65.19    2.68
  -9  -1  -7   65.37    6.25
  -9   1  -7   63.35    6.01
  -9   1  -7   68.32    2.77
  -9  -1  -7   67.67    2.82
  -9   1  -7   67.15    2.79
  -9  -1  -7   64.46    2.65
  -9   1  -8    7.87    1.16
  -9  -1  -8    7.36    1.07
  -9   1  -8    6.78    2.64
  -9  -1  -8    9.11    2.57
  -9   1  -8    6.29    0.99
  -9  -1  -8    5.86    1.00
  -9  -1  -8    6.81    1.08
  -9   1  -8    9.17    1.29
  -9   1  -9   53.63    2.51
  -9  -1  -9   51.23    2.38
  -9  -1  -9   50.47    5.89
  -9   1  -9   50.47    5.78
  -9   1  -9   52.97    2.53
  -9  -1  -9   51.77    2.56
  -9   1  -9   53.67    2.66
  -9  -1  -9   55.40    2.60
  -9   1 -10    0.21    0.66
  -9  -1 -10    0.31    0.60
  -9   1 -10    0.73    0.68
  -9  -1 -10    0.58    0.74
  -9   1 -10    2.33    1.11
  -9  -1 -10    1.63    0.86
  -9   1 -11   25.92    1.69
  -9  -1 -11   26.73    1.86
  -9   1 -11   27.25    1.83
  -9   1 -11   33.21    2.18
  -9  -1 -11   30.08    2.01
  -9  -1 -12  124.84    3.79
  -9   1 -12  123.11    3.58
  -9   1 -12  133.03    3.98
  -9  -1 -12  127.12    3.80
  -9  -1 -13   18.36    1.47
  -9   1 -13   17.44    1.34
  -9   1 -14    3.12    0.64
  -9  -1 -14    2.77    0.70
  -9  -1 -15    1.02    0.48
  -9  -1 -16   -0.81    0.43
   9  -2 -19   11.57    0.76
   9  -2 -18    3.10    0.60
   9  -2 -17   16.54    1.26
   9   2 -16    3.41    0.63
   9  -2 -16    2.80    0.77
   9  -2 -15    8.94    0.99
   9  -2 -15   11.10    1.28
   9   2 -15    9.55    1.01
   9  -2 -14   13.13    1.29
   9   2 -14   13.32    1.26
   9  -2 -13  212.38    4.87
   9  -2 -13  222.12    5.19
   9   2 -13  219.66    5.09
   9   2 -12    2.18    0.91
   9  -2 -12    1.45    0.86
  -9   2  11   -0.04    1.59
  -9  -2  11   -0.58    1.53
   9  -2 -11    0.65    0.82
   9   2 -11    0.88    0.81
  -9   2  10   43.95    5.08
  -9  -2  10   38.25    4.68
   9  -2 -10   41.18    2.32
   9   2 -10   40.92    2.27
  -9   2   9   62.33    5.93
  -9  -2   9   62.18    5.75
   9  -2  -9   60.62    2.70
   9   2  -9   57.50    2.60
  -9   2   8   69.00    6.06
  -9  -2   8   75.05    6.19
   9  -2  -8   71.40    2.85
   9   2  -8   67.86    2.77
  -9   2   7   29.39    3.94
  -9  -2   7   25.85    3.70
   9  -2  -7   26.77    1.76
   9   2  -7   26.70    1.73
  -9   2   6   14.11    2.65
  -9  -2   6   16.06    2.91
  -9   2   5    1.65    1.46
  -9  -2   5    0.88    1.25
  -9  -2   4  108.87    6.84
  -9   2   4  104.95    6.69
  -9  -2   3  212.52    9.35
  -9   2   3  206.10    9.10
  -9   2   2    6.93    1.77
  -9  -2   2    9.36    2.17
  -9   2   1    4.60    1.19
  -9   2   1    2.10    1.31
  -9  -2   1    3.28    1.48
  -9   2   0  235.53    9.18
  -9   2   0  242.37    8.11
  -9   2  -1  318.07   10.45
  -9   2  -1  332.70    9.98
  -9  -2  -2   93.63    6.51
  -9   2  -2   91.43    5.55
  -9   2  -3  127.59    6.86
  -9  -2  -3  130.05    7.79
  -9   2  -4   43.57    2.12
  -9  -2  -4   42.83    2.10
  -9  -2  -4   43.80    2.14
  -9   2  -4   42.70    4.22
  -9  -2  -4   40.53    4.57
  -9   2  -5  403.79    6.45
  -9  -2  -5  386.97    6.24
  -9   2  -5  379.09   12.94
  -9  -2  -5  379.34   14.05
  -9   2  -5  387.35    6.23
  -9  -2  -5  394.86    6.39
  -9   2  -6   19.07    1.54
  -9  -2  -6   19.79    1.56
  -9   2  -6   19.52    3.25
  -9  -2  -6   22.45    3.70
  -9   2  -6   20.53    1.56
  -9  -2  -6   20.61    1.57
  -9  -2  -6   18.12    1.42
  -9   2  -7    8.57    1.21
  -9  -2  -7    8.09    1.14
  -9   2  -7    6.15    2.29
  -9  -2  -7    7.85    2.27
  -9   2  -7    8.14    1.10
  -9  -2  -7    8.86    1.16
  -9  -2  -7    9.17    1.16
  -9   2  -8   11.27    1.36
  -9  -2  -8   10.02    1.18
  -9   2  -8   11.55    2.84
  -9  -2  -8   10.71    2.78
  -9   2  -8   10.12    1.18
  -9  -2  -8    9.58    1.24
  -9   2  -8   11.57    1.44
  -9  -2  -8   11.66    1.26
  -9   2  -9    0.40    0.70
  -9  -2  -9    1.10    0.59
  -9   2  -9    1.49    0.64
  -9  -2  -9    0.63    0.74
  -9  -2  -9    2.12    0.83
  -9  -2 -10   44.25    2.11
  -9   2 -10   43.47    2.25
  -9  -2 -10   44.50    2.42
  -9   2 -10   44.94    2.27
  -9   2 -10   52.58    2.68
  -9  -2 -10   48.29    2.40
  -9   2 -11   14.16    1.35
  -9  -2 -11   14.53    1.47
  -9   2 -11   17.35    1.83
  -9  -2 -11   14.45    1.48
  -9   2 -12    6.52    0.90
  -9  -2 -12    7.30    1.15
  -9  -2 -12    9.99    1.27
  -9  -2 -13   34.67    1.97
  -9   2 -13   32.29    1.67
  -9  -2 -14   27.05    1.62
  -9  -2 -15    1.44    0.49
  -9  -2 -16   16.03    0.93
   9  -3 -19    0.55    0.31
   9  -3 -18    0.20    0.41
   9  -3 -17    0.54    0.55
   9  -3 -16   53.72    2.36
   9  -3 -15   19.09    1.38
   9  -3 -15   21.55    1.70
   9  -3 -14    5.14    0.90
   9  -3 -13   42.29    2.24
   9   3 -13   41.02    2.23
   9  -3 -12   99.02    3.53
   9   3 -12   95.80    3.39
  -9   3  11    0.43    1.49
   9   3 -11    0.68    0.76
   9  -3 -11    0.67    0.80
  -9   3  10   39.19    4.96
  -9  -3  10   36.70    4.38
   9  -3 -10   35.83    2.17
   9   3 -10   36.94    2.15
  -9   3   9   62.91    6.01
  -9  -3   9   72.48    6.13
   9  -3  -9   70.28    2.89
   9   3  -9   67.53    2.81
  -9  -3   8   93.52    6.79
  -9   3   8  103.89    7.45
   9  -3  -8  100.79    3.35
   9   3  -8   95.74    3.25
  -9  -3   7   20.75    3.31
  -9   3   7   22.76    3.51
   9  -3  -7   20.52    1.59
   9   3  -7   20.49    1.57
  -9  -3   6   24.53    3.50
  -9   3   6   27.17    3.74
  -9   3   5   -0.14    1.54
  -9  -3   5    0.99    1.27
  -9  -3   4  354.95   12.46
  -9   3   4  380.49   12.69
  -9   3   3    6.59    1.91
  -9  -3   3    9.34    2.25
  -9   3   2   19.96    2.93
  -9   3   1  107.04    6.26
  -9   3   0    0.27    0.82
  -9   3  -1  122.42    6.43
  -9   3  -2    9.34    1.81
  -9  -3  -3   -0.41    1.54
  -9   3  -3    0.45    0.76
  -9   3  -4   84.50    2.98
  -9  -3  -4   80.35    2.82
  -9  -3  -4   77.27    2.81
  -9   3  -4   77.21    2.74
  -9   3  -4   70.76    5.30
  -9  -3  -4   75.57    6.38
  -9   3  -5   15.46    1.41
  -9  -3  -5   15.47    1.39
  -9  -3  -5   16.66    1.42
  -9  -3  -5   15.54    1.28
  -9   3  -5   17.22    1.38
  -9   3  -5   18.36    2.97
  -9  -3  -5   19.87    3.39
  -9  -3  -5   14.46    3.16
  -9   3  -6   71.33    2.90
  -9  -3  -6   66.98    2.69
  -9   3  -6   68.82    5.77
  -9  -3  -6   70.68    6.50
  -9   3  -6   72.18    2.75
  -9  -3  -6   71.55    2.86
  -9   3  -7    3.33    0.92
  -9  -3  -7    3.22    0.88
  -9  -3  -7    2.76    2.00
  -9   3  -7    4.47    1.89
  -9   3  -7    3.94    0.85
  -9  -3  -7    3.63    0.89
  -9  -3  -7    3.95    0.84
  -9  -3  -8   84.28    3.01
  -9   3  -8   86.10    3.20
  -9  -3  -8   79.14    7.20
  -9   3  -8   85.81    7.11
  -9  -3  -8   87.07    3.29
  -9   3  -8   85.36    3.04
  -9  -3  -8   85.44    2.99
  -9   3  -9   55.22    2.61
  -9  -3  -9   54.40    2.39
  -9  -3  -9   55.71    2.71
  -9   3  -9   55.16    2.45
  -9  -3  -9   55.21    2.48
  -9   3 -10    3.08    0.79
  -9  -3 -10    3.02    0.89
  -9  -3 -10    3.64    0.91
  -9   3 -11    0.29    0.54
  -9  -3 -11   -0.26    0.80
  -9  -3 -12    1.96    0.86
  -9  -3 -12    6.18    1.03
  -9  -3 -13   10.02    1.17
  -9  -3 -14   -0.29    0.59
  -9  -3 -15    0.25    0.45
  -9  -3 -16    3.16    0.49
   9  -4 -18   10.42    0.88
   9  -4 -17   26.93    1.53
   9  -4 -16    6.80    1.00
   9  -4 -16    5.71    0.72
   9  -4 -15    4.48    0.97
   9  -4 -15    5.13    0.82
   9  -4 -14   33.62    1.92
   9  -4 -13    1.80    0.73
   9  -4 -12    7.14    1.11
   9  -4 -12    7.10    1.15
   9   4 -12    5.45    1.00
   9  -4 -11  131.57    3.99
   9   4 -11  131.65    3.89
  -9   4  10   27.27    4.23
   9  -4 -10   22.95    1.77
   9   4 -10   25.92    1.82
  -9  -4   9   77.70    6.32
  -9   4   9   79.30    6.84
   9  -4  -9   74.06    2.96
   9   4  -9   70.88    2.86
  -9  -4   8   84.75    6.46
  -9   4   8   91.27    7.13
   9  -4  -8   85.26    3.11
   9   4  -8   85.06    3.05
  -9   4   7    1.68    1.47
  -9  -4   7    0.45    1.17
   9  -4  -7   -0.50    0.64
   9   4  -7    0.53    0.71
  -9   4   6   -0.16    1.36
  -9  -4   6    0.20    1.25
   9  -4  -6    1.70    0.70
   9   4  -6    3.58    0.98
  -9  -4   5  133.84    3.59
  -9  -4   5  136.63    7.93
  -9   4   5  133.09    7.86
  -9  -4   4  100.10    6.70
  -9   4   4  100.13    6.66
  -9   4   3    4.27    1.69
  -9   4   2    8.33    2.05
  -9   4   1   30.50    3.38
  -9   4   0    5.25    1.60
  -9   4  -1   -0.65    0.65
  -9  -4  -2    7.06    2.14
  -9   4  -3  124.83    3.55
  -9  -4  -3  120.26    3.40
  -9  -4  -3  131.08    8.36
  -9  -4  -3  120.17    3.45
  -9  -4  -3  119.58    3.38
  -9  -4  -3  123.89    8.10
  -9   4  -4   58.92    2.55
  -9  -4  -4   56.81    2.43
  -9  -4  -4   58.86    5.80
  -9  -4  -4   55.64    2.44
  -9  -4  -4   57.11    2.37
  -9   4  -4   59.81    2.43
  -9  -4  -4   59.15    5.85
  -9   4  -5   89.05    3.18
  -9  -4  -5   84.81    2.99
  -9  -4  -5   89.48    7.20
  -9   4  -5   82.89    5.91
  -9  -4  -5   82.91    6.98
  -9  -4  -5   85.11    3.06
  -9  -4  -5   86.12    2.91
  -9   4  -5   84.44    2.89
  -9   4  -6    0.28    0.74
  -9  -4  -6    0.35    0.66
  -9  -4  -6    3.27    1.85
  -9  -4  -6    1.03    1.61
  -9   4  -6    2.51    1.45
  -9   4  -6    0.60    0.62
  -9  -4  -6    1.02    0.67
  -9  -4  -6    0.68    0.53
  -9   4  -7   54.70    2.59
  -9  -4  -7   50.59    2.35
  -9  -4  -7   48.23    5.45
  -9  -4  -7   51.05    2.53
  -9   4  -7   47.36    5.03
  -9  -4  -7   47.78    5.56
  -9   4  -8   64.97    2.84
  -9  -4  -8   61.53    2.55
  -9  -4  -8   64.74    6.34
  -9  -4  -8   68.59    6.78
  -9   4  -8   59.80    5.92
  -9  -4  -8   68.39    2.94
  -9  -4  -9   12.19    1.39
  -9  -4  -9   12.00    1.22
  -9  -4 -10    0.98    0.76
  -9  -4 -10    2.09    0.78
  -9  -4 -11    1.04    0.78
  -9  -4 -11    3.12    0.86
  -9  -4 -12    5.33    0.99
  -9  -4 -13    0.02    0.67
  -9  -4 -14   -0.01    0.55
  -9  -4 -15   -0.06    0.44
  -9  -4 -16    2.76    0.47
   9  -5 -18   11.47    0.86
   9  -5 -17    0.41    0.50
   9  -5 -16   56.99    1.98
   9  -5 -16   61.06    2.40
   9  -5 -15    1.88    0.82
   9  -5 -15    2.75    0.69
   9  -5 -14  108.14    3.38
   9  -5 -13    8.46    1.18
   9  -5 -12    3.35    0.91
   9   5 -12    4.03    0.84
   9  -5 -11   11.58    1.36
   9   5 -11   11.56    1.27
   9  -5 -11    9.30    1.22
  -9   5  10   13.18    3.16
   9  -5 -10   11.74    1.34
   9   5 -10   10.73    1.19
  -9   5   9    5.47    2.32
   9  -5  -9    6.06    1.05
   9   5  -9    7.08    1.04
  -9  -5   8   34.84    4.18
  -9   5   8   41.10    4.94
   9  -5  -8   35.57    2.03
   9   5  -8   33.55    1.92
  -9  -5   7   90.64    6.58
  -9   5   7   99.71    7.34
   9  -5  -7   95.47    3.16
   9   5  -7   92.84    3.08
  -9  -5   6   53.82    5.12
  -9   5   6   56.72    5.45
   9  -5  -6   53.45    2.33
   9   5  -6   53.20    2.32
  -9   5   5   35.85    4.26
  -9  -5   5   36.90    2.00
   9   5  -5   38.35    1.95
  -9   5   4  252.52   10.57
  -9  -5   4  237.80    4.85
  -9   5   3  146.35    7.83
  -9  -5   3  146.04    3.78
  -9   5   2   52.05    4.58
  -9  -5   2   45.99    2.16
  -9   5   1    5.19    1.56
  -9  -5   1    6.61    0.93
  -9   5   0    1.72    1.12
  -9  -5   0    0.95    0.54
  -9  -5  -1    2.05    1.46
  -9   5  -1    1.26    0.61
  -9  -5  -1    1.75    0.60
  -9   5  -2    4.20    0.89
  -9  -5  -2    3.80    1.87
  -9  -5  -2    3.48    0.69
  -9  -5  -2    3.14    0.77
  -9  -5  -3    3.76    0.84
  -9   5  -3    5.03    0.93
  -9  -5  -3    4.82    2.01
  -9  -5  -3    3.51    1.88
  -9  -5  -3    4.79    0.90
  -9  -5  -3    4.64    0.88
  -9   5  -4   95.30    3.28
  -9  -5  -4   85.25    2.97
  -9  -5  -4   92.29    7.37
  -9  -5  -4   92.14    3.12
  -9  -5  -4   89.25    3.04
  -9  -5  -4   93.09    7.48
  -9   5  -5   25.47    1.80
  -9  -5  -5   22.33    1.62
  -9  -5  -5   23.60    1.69
  -9  -5  -5   22.79    1.62
  -9  -5  -5   24.00    4.00
  -9  -5  -5   25.49    4.09
  -9   5  -6   75.56    3.03
  -9  -5  -6   71.59    2.79
  -9  -5  -6   67.24    6.54
  -9  -5  -6   73.64    2.96
  -9  -5  -6   73.89    2.77
  -9  -5  -6   79.07    7.14
  -9  -5  -7    9.74    1.16
  -9   5  -7    8.87    1.25
  -9  -5  -7    8.56    1.06
  -9  -5  -7    9.52    1.25
  -9  -5  -7   10.71    2.56
  -9  -5  -7    9.03    2.71
  -9  -5  -8    6.73    0.96
  -9  -5  -8    7.31    1.14
  -9  -5  -9    0.73    0.73
  -9  -5 -10    8.21    1.21
  -9  -5 -11    6.50    1.15
  -9  -5 -12   -0.21    0.74
  -9  -5 -13    7.51    1.05
  -9  -5 -14   20.48    1.37
  -9  -5 -15   -0.54    0.46
  -9  -5 -16    0.37    0.29
   9  -6 -18    0.17    0.31
   9  -6 -17   31.23    1.48
   9  -6 -16    8.77    0.83
   9  -6 -16    8.92    1.03
   9  -6 -15   44.74    1.98
   9  -6 -15   48.20    2.26
   9  -6 -14    1.27    0.64
   9  -6 -13   29.35    1.94
   9  -6 -12   18.42    1.64
   9  -6 -11   34.99    2.20
   9   6 -11   33.49    1.84
   9   6 -10    0.83    0.59
   9  -6 -10    0.39    0.70
   9  -6 -10    0.87    0.67
  -9   6   9    6.89    2.42
   9  -6  -9    5.54    0.99
   9   6  -9    7.50    1.04
   9  -6  -9    4.98    1.02
  -9   6   8   92.06    7.42
   9  -6  -8   90.72    3.10
   9   6  -8   84.08    2.93
  -9   6   7   10.78    2.67
   9   6  -7   10.46    1.11
   9  -6  -7    9.96    1.13
  -9   6   6   31.16    4.20
  -9  -6   6   30.16    1.82
   9   6  -6   26.22    1.67
  -9   6   5  160.57    8.84
  -9  -6   5  162.10    4.10
   9   6  -5  143.03    3.59
  -9   6   4   23.98    3.44
  -9  -6   4   22.73    1.63
  -9   6   3   17.03    2.84
  -9  -6   3   17.08    1.46
  -9   6   2  108.26    6.55
  -9  -6   2  108.01    3.35
  -9  -6   1    0.95    0.59
  -9  -6   0    3.79    1.88
  -9   6   0    2.97    0.73
  -9  -6   0    3.82    0.84
  -9   6  -1   10.16    1.14
  -9  -6  -1   11.54    2.77
  -9  -6  -1   12.04    1.17
  -9  -6  -1   10.46    1.15
  -9   6  -2    0.13    0.64
  -9  -6  -2   -0.80    1.35
  -9  -6  -2   -0.05    0.56
  -9  -6  -2    0.07    0.66
  -9   6  -3   51.37    2.42
  -9  -6  -3   50.25    5.60
  -9  -6  -3   44.79    2.23
  -9  -6  -3   44.36    2.18
  -9  -6  -3   42.10    5.15
  -9  -6  -4   51.86    5.72
  -9   6  -4   54.40    2.54
  -9  -6  -4   48.69    2.30
  -9  -6  -4   50.48    2.35
  -9  -6  -4   53.12    2.42
  -9  -6  -4   48.46    5.55
  -9  -6  -5   25.01    4.11
  -9   6  -5   21.85    1.73
  -9  -6  -5   21.79    1.62
  -9  -6  -5   20.09    1.55
  -9  -6  -5   22.89    1.69
  -9  -6  -5   20.14    3.84
  -9  -6  -6   62.96    6.42
  -9  -6  -6   57.33    2.50
  -9  -6  -6   58.87    6.31
  -9  -6  -6   56.90    2.51
  -9  -6  -6   56.85    2.61
  -9  -6  -7    2.62    0.77
  -9  -6  -7    0.45    1.23
  -9  -6  -7    2.61    0.86
  -9  -6  -7    1.65    0.67
  -9  -6  -8   19.00    1.48
  -9  -6  -8   18.63    1.63
  -9  -6  -9   46.99    2.45
  -9  -6 -10    0.00    0.76
  -9  -6 -11    4.78    1.02
  -9  -6 -12    6.28    1.03
  -9  -6 -13    1.10    0.62
  -9  -6 -14    1.52    0.54
  -9  -6 -15    7.64    0.72
   9  -7 -17    0.91    0.41
   9  -7 -16   16.81    1.05
   9  -7 -16   17.10    1.19
   9  -7 -15   -0.63    0.65
   9  -7 -15   -0.05    0.51
   9  -7 -14   25.06    1.63
   9  -7 -13    1.15    0.76
   9  -7 -12    0.51    0.79
   9  -7 -11   43.89    2.43
   9  -7 -10  159.39    4.51
   9  -7  -9   18.74    1.69
  -9   7   8    9.11    2.40
   9  -7  -8    8.12    1.23
  -9   7   7    0.95    1.03
   9  -7  -7   -0.70    0.81
  -9   7   6   11.21    2.57
  -9  -7   6   12.49    1.27
  -9   7   5   18.93    3.24
  -9  -7   5   18.06    1.48
  -9   7   4    4.39    1.64
  -9  -7   4    4.14    0.89
  -9   7   3   42.37    4.33
  -9  -7   3   46.13    2.27
  -9  -7   2   18.25    1.50
  -9  -7   1   44.78    2.27
  -9  -7   0   -0.34    1.48
  -9   7   0    0.93    0.57
  -9  -7   0    0.68    0.61
  -9   7  -1    1.50    0.72
  -9  -7  -1    0.65    0.64
  -9   7  -2   17.63    1.49
  -9  -7  -2   18.04    1.41
  -9  -7  -2   18.12    1.52
  -9  -7  -2   18.66    3.57
  -9  -7  -3  145.60    9.54
  -9  -7  -3  140.78    3.98
  -9  -7  -3  142.40    3.80
  -9  -7  -3  132.07    9.24
  -9  -7  -4   66.46    6.60
  -9  -7  -4   61.10    2.58
  -9  -7  -4   59.78    6.37
  -9  -7  -4   64.36    2.65
  -9  -7  -4   62.81    2.68
  -9  -7  -5    1.27    0.72
  -9  -7  -5    0.70    2.08
  -9  -7  -5    2.40    1.60
  -9  -7  -5   -0.08    0.58
  -9  -7  -5   -0.07    0.66
  -9  -7  -6   10.39    1.17
  -9  -7  -6   14.09    3.24
  -9  -7  -6   10.56    1.25
  -9  -7  -6   10.69    1.20
  -9  -7  -7    3.62    0.76
  -9  -7  -7    3.62    0.89
  -9  -7  -7    3.02    0.77
  -9  -7  -8   37.38    2.16
  -9  -7  -8   36.83    1.99
  -9  -7  -9   34.34    2.07
  -9  -7  -9   30.66    1.75
  -9  -7 -10   14.24    1.39
  -9  -7 -11    2.68    0.81
  -9  -7 -12    1.35    0.69
  -9  -7 -13    6.74    0.87
  -9  -7 -14    1.93    0.54
  -9  -7 -15   16.81    0.91
   9  -8 -17    4.24    0.49
   9  -8 -16    1.43    0.46
   9  -8 -16    0.98    0.37
   9  -8 -15    1.32    0.54
   9  -8 -15    1.77    0.57
   9  -8 -14    0.15    0.58
   9  -8 -14   -0.20    0.57
   9  -8 -13   12.50    1.27
   9  -8 -12   11.01    1.30
   9  -8 -11    9.64    1.27
   9  -8 -10   12.26    1.44
   9  -8  -9   33.57    2.16
   9  -8  -8   76.53    3.16
  -9   8   7   13.99    2.90
   9  -8  -7   14.57    1.47
  -9   8   6    4.52    1.70
  -9  -8   6    6.27    0.97
   9  -8  -6    5.26    1.06
  -9  -8   5   23.95    1.69
   9  -8  -5   23.80    1.76
  -9  -8   4    0.54    0.61
   9  -8  -4    1.18    0.66
  -9  -8   3   73.97    2.91
   9  -8  -3   67.70    2.67
  -9  -8   2  177.52    4.45
  -9  -8   1  151.00    4.14
  -9  -8   0    0.59    1.16
  -9  -8   0    0.43    0.66
  -9  -8  -1   10.57    1.27
  -9  -8  -1    9.21    2.58
  -9  -8  -2   97.10    7.89
  -9  -8  -2   98.06    3.39
  -9  -8  -3   11.92    1.32
  -9  -8  -3    9.37    2.90
  -9  -8  -3    8.65    2.67
  -9  -8  -4   29.22    4.47
  -9  -8  -4   31.49    1.90
  -9  -8  -4   30.81    1.84
  -9  -8  -4   31.11    2.00
  -9  -8  -4   27.84    4.56
  -9  -8  -5   72.75    2.78
  -9  -8  -5   76.00    2.88
  -9  -8  -5   76.39    3.03
  -9  -8  -6   10.60    1.15
  -9  -8  -6   11.49    1.24
  -9  -8  -6   11.77    1.31
  -9  -8  -7    1.07    0.69
  -9  -8  -7   -0.01    0.60
  -9  -8  -8   16.93    1.48
  -9  -8  -8   17.77    1.45
  -9  -8  -9   79.64    2.94
  -9  -8  -9   77.87    2.73
  -9  -8 -10   23.62    1.63
  -9  -8 -10   20.21    1.32
  -9  -8 -11    7.56    0.98
  -9  -8 -12    1.09    0.57
  -9  -8 -13   14.25    1.05
  -9  -8 -14    0.34    0.34
   9  -9 -16    2.29    0.41
   9  -9 -16    2.58    0.42
   9  -9 -15   13.42    0.99
   9  -9 -15   12.48    0.93
   9  -9 -14   41.53    1.86
   9  -9 -14   41.09    1.81
   9  -9 -13    1.94    0.71
   9  -9 -12   -0.19    0.71
   9  -9 -11    0.84    0.79
   9  -9 -10   22.34    1.79
   9  -9  -9    4.54    1.07
   9  -9  -8  144.46    4.25
   9  -9  -7   56.90    2.69
   9  -9  -6  155.81    4.29
  -9  -9   6  167.16    4.22
   9  -9  -5    9.02    1.17
  -9  -9   5    9.83    1.19
  -9  -9   4    0.05    0.62
   9  -9  -4   -0.04    0.63
   9  -9  -3    9.37    1.10
  -9  -9   3    9.19    1.17
  -9  -9   2    4.83    0.96
  -9  -9   1   68.15    2.87
  -9   9   0   32.07    1.94
  -9  -9   0   31.81    4.56
  -9  -9   0   31.56    2.01
  -9   9  -1   18.37    1.44
  -9  -9  -1   17.11    1.52
  -9  -9  -2   11.76    1.35
  -9  -9  -2   11.41    3.11
  -9  -9  -3  106.07    3.61
  -9  -9  -4  126.16    3.64
  -9  -9  -4  131.58    4.00
  -9  -9  -5   34.87    1.95
  -9  -9  -5   36.73    2.19
  -9  -9  -5   36.25    1.95
  -9  -9  -6  116.83    3.33
  -9  -9  -6  114.40    3.65
  -9  -9  -6  124.49    3.58
  -9  -9  -7    0.73    0.62
  -9  -9  -7    0.66    0.67
  -9  -9  -8    0.66    0.57
  -9  -9  -8    0.73    0.65
  -9  -9  -9    0.18    0.52
  -9  -9  -9    0.14    0.53
  -9  -9 -10    0.81    0.53
  -9  -9 -10    1.28    0.50
  -9  -9 -11   15.08    1.16
  -9  -9 -12   15.28    1.08
  -9  -9 -13    3.23    0.50
   9 -10 -15    5.24    0.59
   9 -10 -14   20.07    1.22
   9 -10 -14   18.10    1.06
   9 -10 -13   39.45    1.84
   9 -10 -13   36.18    1.64
   9 -10 -12    1.60    0.74
   9 -10 -11    0.66    0.76
   9 -10 -10   -0.13    0.71
   9 -10  -9   39.21    2.21
   9 -10  -8   62.12    2.77
   9 -10  -7  105.00    3.56
  -9 -10   6    3.13    0.74
   9 -10  -6    3.36    0.84
  -9 -10   5    0.12    0.56
   9 -10  -5    0.69    0.67
  -9 -10   4   26.61    1.79
   9 -10  -4   25.40    1.71
  -9 -10   3    9.26    1.20
   9 -10  -3    8.51    1.04
  -9 -10   2    5.48    1.02
  -9  10   1   72.53    2.95
  -9 -10   1   75.58    3.03
  -9  10   0   82.77    3.10
  -9 -10   0   84.47    3.24
  -9  10  -1  231.94    5.02
  -9 -10  -1  229.53    5.27
  -9 -10  -2   53.76    2.61
  -9 -10  -3    1.90    0.85
  -9 -10  -4   23.09    1.61
  -9 -10  -4   24.18    1.81
  -9 -10  -5   -0.04    0.58
  -9 -10  -5    0.99    0.78
  -9 -10  -6    2.05    0.79
  -9 -10  -7    5.47    1.00
  -9 -10  -8   66.93    2.37
  -9 -10  -8   64.97    2.52
  -9 -10  -9    7.98    0.89
  -9 -10  -9    8.65    0.96
  -9 -10 -10   31.31    1.51
  -9 -10 -10   29.35    1.45
  -9 -10 -11    5.73    0.66
  -9 -10 -12    3.41    0.48
   9 -11 -14   32.92    1.35
   9 -11 -13    0.19    0.48
   9 -11 -12    1.16    0.43
   9 -11 -12    1.88    0.63
   9 -11 -11    4.28    0.86
   9 -11 -10   22.02    1.59
   9 -11  -9   30.97    1.90
   9 -11  -8    7.78    1.11
   9 -11  -7   43.06    2.23
   9 -11  -6   14.33    1.37
  -9 -11   5    0.42    0.54
   9 -11  -5    0.18    0.59
  -9 -11   4   -0.05    0.58
   9 -11  -4   -0.49    0.61
  -9 -11   3   18.01    1.49
  -9  11   2   -0.14    0.68
  -9 -11   2    0.76    0.68
  -9  11   1   19.06    1.57
  -9 -11   1   19.88    1.63
  -9  11   0   59.90    2.65
  -9 -11   0   65.19    2.85
  -9  11  -1   15.12    1.39
  -9 -11  -1   17.32    1.58
  -9  11  -2   11.97    1.20
  -9 -11  -2   13.48    1.41
  -9 -11  -3    2.38    0.88
  -9 -11  -4    0.94    0.60
  -9 -11  -4    0.62    0.80
  -9 -11  -5    2.70    0.65
  -9 -11  -5    1.93    0.77
  -9 -11  -6    1.40    0.77
  -9 -11  -7   46.35    2.18
  -9 -11  -8    0.26    0.53
  -9 -11  -9    0.32    0.43
  -9 -11 -10    1.53    0.43
   9 -12 -13    0.50    0.37
   9 -12 -12    8.60    0.85
   9 -12 -11    2.31    0.63
   9 -12 -10    0.77    0.56
   9 -12  -9    6.34    0.94
   9 -12  -8    3.98    0.83
   9 -12  -7   52.84    2.29
   9 -12  -6   36.91    1.93
   9 -12  -5   62.35    2.42
  -9  12   4    8.96    1.23
  -9 -12   4    6.93    0.91
  -9  12   3    4.46    0.92
  -9 -12   3    4.78    0.90
  -9  12   2    0.29    0.63
  -9 -12   2   -0.04    0.62
  -9  12   1   10.85    1.22
  -9 -12   1   11.31    1.27
  -9  12   0   11.89    1.24
  -9 -12   0   12.80    1.36
  -9  12  -1    0.07    0.50
  -9 -12  -1   -0.75    0.81
  -9  12  -2    4.77    0.78
  -9 -12  -2    5.36    1.03
  -9  12  -3   19.32    1.34
  -9 -12  -3   21.46    1.68
  -9 -12  -4   31.93    1.65
  -9 -12  -4   36.57    2.09
  -9 -12  -5   31.07    1.89
  -9 -12  -6    2.80    0.78
  -9 -12  -7   79.99    2.62
  -9 -12  -8    1.52    0.57
  -9 -12  -9    3.41    0.58
  -9 -12 -10    8.43    0.66
  -9  13  12   14.86    0.90
   9 -13 -12   13.32    0.82
  -9  13  11    3.69    0.60
   9 -13 -11    3.68    0.58
   9 -13 -10   18.78    1.16
   9 -13  -9   14.61    1.10
   9 -13  -8   10.94    1.00
  -9  13   7    8.80    1.09
   9 -13  -7    8.06    0.88
  -9  13   6   37.89    2.06
   9 -13  -6   35.22    1.69
  -9  13   5    4.92    0.93
   9 -13  -5    3.98    0.67
  -9  13   4   15.41    1.39
  -9 -13   4   15.26    1.14
  -9  13   3    1.62    0.71
  -9 -13   3    0.87    0.50
  -9  13   2   47.79    2.27
  -9 -13   2   48.39    2.13
  -9  13   1    1.48    0.64
  -9 -13   1    0.90    0.61
  -9  13   0    5.36    0.84
  -9 -13   0    8.53    1.06
  -9  13  -1   30.59    1.71
  -9 -13  -1   36.56    1.97
  -9  13  -2   75.89    2.53
  -9 -13  -2   76.41    2.76
  -9 -13  -3    2.56    0.58
  -9  13  -3    3.07    0.57
  -9 -13  -3    4.46    0.90
  -9 -13  -4    1.61    0.72
  -9 -13  -5   17.29    1.35
  -9 -13  -6   28.32    1.56
  -9 -13  -7   10.21    0.95
  -9 -13  -8    0.14    0.39
  -9 -13  -9   15.34    0.87
  -9  14  10    7.15    0.70
   9 -14 -10    6.04    0.58
  -9  14   9   -0.31    0.40
   9 -14  -9    0.05    0.33
  -9  14   8    4.57    0.74
   9 -14  -8    3.75    0.58
  -9  14   7   25.71    1.51
   9 -14  -7   21.43    1.13
  -9  14   6    0.42    0.57
  -9  14   5   29.82    1.69
  -9  14   4    7.18    0.95
  -9  14   3    4.22    0.81
  -9 -14   3    4.32    0.64
  -9  14   2    5.01    0.82
  -9 -14   2    5.09    0.72
  -9  14   1    0.63    0.49
  -9 -14   1    0.48    0.49
  -9  14   0    1.56    0.54
  -9 -14   0    1.89    0.59
  -9  14  -1    5.32    0.74
  -9 -14  -1    3.56    0.70
  -9 -14  -2    1.96    0.50
  -9  14  -2    1.13    0.46
  -9 -14  -2    1.64    0.64
  -9  14  -3    0.95    0.38
  -9 -14  -3    1.79    0.64
  -9 -14  -4   13.56    1.11
  -9 -14  -5   18.01    1.19
  -9 -14  -6    0.27    0.43
  -9 -14  -7    1.03    0.43
  -9 -14  -8    3.21    0.45
  -9  15   8   -0.12    0.32
  -9  15   7    7.64    0.75
  -9  15   6    7.20    0.77
  -9  15   5    1.72    0.52
  -9  15   4    3.30    0.61
  -9  15   3    4.60    0.73
  -9  15   2   -0.36    0.43
  -9  15   1    0.79    0.43
  -9 -15   1    0.84    0.38
  -9  15   0    0.43    0.38
  -9 -15   0    0.25    0.38
  -9 -15  -1   -0.42    0.36
  -9  15  -1    0.03    0.34
  -9 -15  -1    0.18    0.39
  -9  15  -2    5.80    0.60
  -9 -15  -2    6.87    0.73
  -9 -15  -3    0.59    0.41
  -9 -15  -4   -0.15    0.39
  -9 -15  -5    4.49    0.56
  -9 -15  -6    0.96    0.32
  -9  16   5    0.45    0.30
  -9  16   4    0.39    0.31
  -9  16   3    5.78    0.59
  -9  16   2    0.10    0.27
  -9  16   1    1.94    0.37
  10   0 -18    5.90    0.58
  10   0 -17   -0.11    0.40
  10   0 -16    0.15    0.45
  10   0 -15   -0.22    0.52
  10   0 -14   26.37    1.63
  10   0 -14   28.47    1.83
  10   0 -13   -0.17    0.86
  10   0 -12   44.45    2.42
  10   0 -11   -0.40    0.88
 -10   0  10  123.80    8.72
  10   0 -10  130.51    4.07
 -10   0   9    0.41    1.20
  10   0  -9   -0.49    0.94
 -10   0   8  158.07    9.46
  10   0  -8  158.69    4.32
 -10   0   7    0.74    1.06
  10   0  -7    0.42    0.70
 -10   0   6   66.37    5.89
  10   0  -6   56.87    2.46
 -10   0   5   -0.85    1.15
 -10   0   4   83.41    6.30
 -10   0   3    0.50    1.11
 -10   0   2   42.45    4.50
 -10   0   1   -0.32    1.15
 -10   0   1   -0.44    1.23
 -10   0   0  464.29   13.35
 -10   0  -1    0.00    0.51
 -10   0  -1   -2.50    1.29
 -10   0  -2    1.36    0.68
 -10   0  -2    1.00    0.67
 -10   0  -2    1.36    1.22
 -10   0  -3    0.35    0.64
 -10   0  -3    0.34    0.64
 -10   0  -3   -0.86    1.33
 -10   0  -4  376.05    6.37
 -10   0  -4  371.12    6.33
 -10   0  -4  360.59   13.33
 -10   0  -5   -1.26    0.84
 -10   0  -5   -0.44    0.67
 -10   0  -6  107.56    3.55
 -10   0  -6  105.78    3.53
 -10   0  -6  107.13    7.88
 -10   0  -7   -0.04    0.71
 -10   0  -7    0.06    0.67
 -10   0  -7   -0.10    1.63
 -10   0  -8   82.47    3.13
 -10   0  -8   83.14    3.21
 -10   0  -9    0.69    0.74
 -10   0  -9    0.43    0.71
 -10   0 -10   33.88    1.97
 -10   0 -10   34.28    2.09
 -10   0 -11   -0.06    0.56
 -10   0 -11   -0.58    0.70
 -10   0 -12   35.81    1.96
 -10   0 -13    0.62    0.55
 -10   0 -14   20.13    1.23
 -10   0 -15    0.03    0.36
  10  -1 -18    1.86    0.43
  10   1 -17    0.60    0.37
  10  -1 -17    0.06    0.42
  10   1 -16    1.90    0.54
  10  -1 -16    3.09    0.73
  10   1 -15   14.32    1.21
  10  -1 -15   15.65    1.38
  10   1 -14   -0.32    0.53
  10  -1 -14   -0.61    0.53
  10  -1 -13   14.37    1.51
  10   1 -13   14.87    1.46
  10  -1 -12   14.76    1.57
  10   1 -12   13.77    1.49
  10  -1 -11   48.24    2.58
  10   1 -11   45.72    2.49
 -10   1  10   60.15    6.22
 -10  -1  10   58.82    6.05
  10  -1 -10   65.37    2.96
  10   1 -10   62.16    2.85
 -10   1   9   24.62    3.97
 -10  -1   9   28.10    4.10
  10  -1  -9   27.26    1.95
  10   1  -9   25.88    1.92
 -10   1   8   11.75    2.86
 -10  -1   8   12.91    3.01
  10  -1  -8    9.00    1.16
  10   1  -8   10.64    1.28
 -10   1   7  131.16    8.51
 -10  -1   7  123.66    8.15
  10  -1  -7  117.23    3.61
  10   1  -7  119.74    3.63
 -10   1   6   30.65    4.21
 -10  -1   6   31.98    4.20
  10  -1  -6   27.61    1.78
  10   1  -6   28.35    1.80
 -10  -1   5   30.61    4.01
 -10   1   5   33.19    4.22
  10  -1  -5   32.37    1.85
 -10  -1   4  102.81    7.03
 -10   1   4   98.92    6.89
 -10   1   3   29.72    3.80
 -10  -1   3   29.11    3.86
 -10   1   2   77.09    5.91
 -10  -1   2   85.12    6.35
 -10   1   1  113.68    7.07
 -10  -1   1  116.75    7.30
 -10   1   1  114.61    6.14
 -10   1   0   39.09    4.18
 -10   1   0   35.60    3.60
 -10  -1  -1  161.32    3.93
 -10   1  -1  161.21    4.03
 -10  -1  -1  157.80    4.02
 -10  -1  -1  154.44    8.31
 -10   1  -1  158.60    7.68
 -10   1  -2  388.76    6.23
 -10  -1  -2  383.23    6.19
 -10   1  -2  384.78    6.30
 -10  -1  -2  378.85    6.25
 -10  -1  -2  382.41   13.28
 -10   1  -2  381.89   12.32
 -10   1  -3  105.41    3.37
 -10  -1  -3  105.10    3.32
 -10  -1  -3   99.44    3.27
 -10   1  -3  101.46    3.30
 -10  -1  -3   94.32    6.83
 -10   1  -3   99.95    6.58
 -10   1  -4    0.01    0.72
 -10  -1  -4    1.12    0.74
 -10   1  -4    0.90    0.71
 -10  -1  -4    0.81    0.68
 -10  -1  -4    0.51    1.52
 -10   1  -4   -0.02    1.10
 -10   1  -5   11.16    1.27
 -10  -1  -5   11.69    1.32
 -10  -1  -5   11.08    1.28
 -10   1  -5   11.43    1.26
 -10  -1  -5   12.94    2.96
 -10   1  -5   13.67    2.87
 -10   1  -6    0.39    0.71
 -10  -1  -6    0.89    0.75
 -10   1  -6    0.36    0.63
 -10  -1  -6   -0.04    0.63
 -10  -1  -6    1.95    1.73
 -10   1  -6   -0.41    1.42
 -10   1  -7   12.14    1.36
 -10  -1  -7   13.11    1.37
 -10   1  -7   12.27    1.31
 -10  -1  -7   13.02    1.38
 -10   1  -7    8.64    2.80
 -10  -1  -7   12.32    3.22
 -10  -1  -8   44.78    2.34
 -10   1  -8   48.09    2.46
 -10   1  -8   48.96    2.47
 -10  -1  -8   49.47    2.54
 -10   1  -9   58.19    2.64
 -10  -1  -9   57.37    2.55
 -10  -1  -9   58.50    2.75
 -10   1  -9   58.57    2.68
 -10   1 -10   12.25    1.28
 -10  -1 -10   13.68    1.31
 -10   1 -10   13.19    1.36
 -10  -1 -10   13.12    1.42
 -10  -1 -11    8.24    0.95
 -10   1 -11    8.11    1.08
 -10  -1 -11    9.00    1.20
 -10  -1 -12   20.90    1.57
 -10   1 -12   19.25    1.43
 -10   1 -13   27.75    1.54
 -10  -1 -13   31.07    1.74
 -10   1 -14    1.87    0.50
 -10  -1 -14    3.32    0.65
 -10  -1 -15   -0.20    0.46
  10  -2 -18    6.85    0.68
  10  -2 -17    2.55    0.59
  10  -2 -16   10.60    1.09
  10   2 -15   -0.02    0.40
  10  -2 -15   -0.31    0.64
  10  -2 -15   -0.19    0.47
  10  -2 -14   25.80    1.67
  10   2 -14   22.82    1.48
  10   2 -13    4.62    0.88
  10  -2 -13    5.91    1.00
  10  -2 -13    5.01    1.07
  10   2 -13    4.91    1.05
  10  -2 -12   17.27    1.61
  10   2 -12   16.26    1.57
  10  -2 -11   19.60    1.73
  10   2 -11   20.66    1.72
 -10   2  10  126.98    8.93
 -10  -2  10  114.38    8.13
  10  -2 -10  119.62    3.91
  10   2 -10  123.26    3.92
 -10   2   9   56.74    5.93
 -10  -2   9   51.67    5.50
  10  -2  -9   57.90    2.74
  10   2  -9   54.95    2.63
 -10   2   8    4.08    1.85
 -10  -2   8    3.11    1.56
  10  -2  -8    3.38    0.87
  10   2  -8    2.85    0.81
 -10   2   7    2.15    1.72
 -10  -2   7    2.27    1.46
  10  -2  -7    1.62    0.86
  10   2  -7    3.91    1.02
 -10   2   6    2.54    1.49
 -10  -2   6   -1.16    1.53
  10  -2  -6    1.27    0.76
  10   2  -6    1.47    0.90
 -10   2   5   15.46    3.11
 -10  -2   5   10.92    2.53
  10  -2  -5   13.48    1.30
 -10  -2   4  198.16    9.87
 -10   2   4  211.09   10.06
 -10   2   3    9.13    2.31
 -10  -2   3    8.82    2.29
 -10   2   2    3.17    1.63
 -10  -2   2    4.96    1.83
 -10   2   1   64.74    5.33
 -10  -2   0  171.75    3.99
 -10  -2   0  163.65    4.05
 -10   2  -1   29.90    1.78
 -10  -2  -1   27.85    1.72
 -10   2  -1   27.84    1.74
 -10  -2  -1   27.97    1.78
 -10  -2  -1   24.65    3.56
 -10   2  -2    2.99    0.82
 -10  -2  -2    2.38    0.78
 -10   2  -2    2.76    0.79
 -10  -2  -2    2.37    0.68
 -10  -2  -2    2.92    0.74
 -10  -2  -2    2.73    1.67
 -10   2  -2    2.53    1.28
 -10   2  -3    5.08    0.91
 -10  -2  -3    1.56    0.70
 -10   2  -3    2.61    0.79
 -10  -2  -3    2.23    0.68
 -10  -2  -3    5.23    0.83
 -10  -2  -3    1.70    2.03
 -10   2  -3    5.64    1.65
 -10  -2  -4    8.53    1.12
 -10   2  -4    7.21    1.06
 -10  -2  -4    7.64    0.94
 -10   2  -4    7.55    1.10
 -10  -2  -4    6.67    1.05
 -10  -2  -4    6.55    2.13
 -10   2  -4    6.46    1.83
 -10   2  -5   11.18    1.33
 -10  -2  -5    9.44    1.16
 -10   2  -5    9.25    1.16
 -10  -2  -5   11.05    1.27
 -10   2  -5    6.93    2.10
 -10  -2  -5    9.97    2.54
 -10   2  -6    2.07    0.81
 -10  -2  -6    3.45    0.94
 -10   2  -6    2.31    0.79
 -10  -2  -6    3.34    0.94
 -10   2  -6    3.61    1.76
 -10  -2  -6    4.70    2.08
 -10   2  -7    2.16    0.88
 -10  -2  -7    2.82    0.84
 -10   2  -7    3.58    0.96
 -10  -2  -7    3.40    0.95
 -10   2  -7    5.53    2.09
 -10  -2  -7    1.60    1.75
 -10   2  -8  247.34    5.45
 -10  -2  -8  243.07    5.20
 -10   2  -8  252.18    5.38
 -10  -2  -8  256.53    5.64
 -10   2  -9   -0.31    0.69
 -10  -2  -9    0.63    0.66
 -10   2  -9    0.35    0.65
 -10  -2  -9    0.12    0.73
 -10   2 -10    0.80    0.68
 -10  -2 -10   -0.23    0.66
 -10   2 -10    1.41    0.71
 -10  -2 -10    0.78    0.75
 -10   2 -11    0.89    0.59
 -10  -2 -11    0.02    0.68
 -10   2 -12   -0.63    0.81
 -10  -2 -12    1.39    0.72
 -10   2 -13   -1.06    0.58
 -10  -2 -13   -0.32    0.61
 -10  -2 -14   13.60    1.09
 -10  -2 -15   -1.25    0.54
  10  -3 -18    0.44    0.38
  10  -3 -17    1.55    0.56
  10  -3 -16   15.38    1.03
  10  -3 -16   18.19    1.37
  10  -3 -15   25.49    1.51
  10  -3 -15   26.05    1.74
  10  -3 -14  106.69    3.28
  10  -3 -13    2.84    0.83
  10   3 -13    3.29    0.90
  10   3 -12    0.45    0.76
  10  -3 -12    1.29    0.86
  10  -3 -11    5.92    1.14
  10   3 -11    4.11    1.02
 -10   3  10   12.39    2.95
 -10  -3  10   12.33    2.70
  10  -3 -10   12.11    1.46
  10   3 -10   11.89    1.41
 -10  -3   9   71.99    6.36
 -10   3   9   69.17    6.59
  10  -3  -9   65.06    2.87
  10   3  -9   63.91    2.81
 -10   3   8    9.18    2.61
 -10  -3   8    7.63    2.47
  10  -3  -8    6.84    1.11
  10   3  -8    6.83    1.04
 -10  -3   7   64.82    6.00
 -10   3   7   69.11    6.26
  10  -3  -7   68.57    2.81
  10   3  -7   64.75    2.69
 -10  -3   6   46.53    5.09
 -10   3   6   48.20    5.11
  10  -3  -6   41.50    2.16
  10   3  -6   40.15    2.16
 -10  -3   5   84.13    6.63
 -10   3   5   88.09    6.81
  10  -3  -5   79.96    2.84
 -10  -3   4   25.86    3.77
 -10   3   4   32.12    4.15
  10  -3  -4   27.23    1.71
 -10  -3   3  245.05    5.00
 -10  -3   3  233.30   10.67
 -10   3   3  248.43   10.70
 -10  -3   2    1.01    0.55
 -10  -3   2    0.78    0.51
 -10   3   2    0.49    1.29
 -10  -3   1  176.96    4.18
 -10  -3   1  169.40    4.09
 -10   3   1  173.00    8.50
 -10   3   0   19.10    1.45
 -10  -3   0   17.25    1.35
 -10  -3   0   17.40    1.38
 -10  -3   0   16.77    1.37
 -10   3   0   17.79    1.43
 -10   3   0   16.52    2.70
 -10   3  -1   18.37    1.46
 -10  -3  -1   18.08    1.43
 -10   3  -1   19.27    1.47
 -10  -3  -1   17.69    1.44
 -10  -3  -1   18.34    1.45
 -10  -3  -2    1.59    0.62
 -10   3  -2    2.22    0.81
 -10  -3  -2    2.44    0.72
 -10   3  -2    1.73    0.69
 -10  -3  -2    2.66    0.78
 -10  -3  -2    1.36    1.64
 -10   3  -3    7.12    1.08
 -10  -3  -3    5.85    1.01
 -10   3  -3    5.96    1.01
 -10  -3  -3    5.03    0.87
 -10  -3  -3    5.53    0.92
 -10  -3  -3    5.07    2.09
 -10   3  -4   14.27    1.39
 -10  -3  -4   15.34    1.41
 -10   3  -4   14.75    1.38
 -10  -3  -4   15.37    1.33
 -10  -3  -4   16.55    1.51
 -10  -3  -4   14.71    3.28
 -10   3  -5   -0.32    0.79
 -10  -3  -5    0.70    0.74
 -10  -3  -5    0.61    0.60
 -10   3  -5    0.19    0.66
 -10  -3  -5    0.69    0.73
 -10  -3  -5    0.08    1.50
 -10   3  -6   39.60    2.29
 -10  -3  -6   38.36    2.17
 -10   3  -6   38.71    2.15
 -10  -3  -6   37.79    2.23
 -10   3  -6   34.90    4.33
 -10  -3  -6   42.49    5.35
 -10  -3  -7  274.74    5.53
 -10   3  -7  283.02    5.87
 -10   3  -7  284.89    5.62
 -10  -3  -7  283.53    5.92
 -10   3  -7  271.31   12.27
 -10  -3  -7  274.11   13.38
 -10   3  -8    7.70    1.22
 -10  -3  -8    5.68    1.02
 -10   3  -8    6.40    1.02
 -10  -3  -8    8.38    1.30
 -10   3  -9   51.82    2.56
 -10  -3  -9   50.34    2.32
 -10  -3  -9   57.01    2.74
 -10   3  -9   48.99    2.33
 -10  -3 -10   29.86    1.71
 -10  -3 -10   33.10    2.13
 -10   3 -10   31.75    1.84
 -10   3 -11    3.68    0.71
 -10  -3 -11    3.58    0.92
 -10  -3 -12    0.53    0.67
 -10  -3 -13   14.32    1.25
 -10  -3 -14    2.71    0.64
 -10  -3 -15    7.00    0.68
  10  -4 -18    0.86    0.37
  10  -4 -17    2.47    0.59
  10  -4 -16   -0.12    0.53
  10  -4 -16   -0.13    0.41
  10  -4 -15    2.28    0.78
  10  -4 -15    1.80    0.59
  10  -4 -14    3.87    0.83
  10  -4 -13    9.42    1.21
  10   4 -13    8.54    1.14
  10   4 -12    1.30    0.71
  10  -4 -12    1.61    0.78
  10  -4 -12    1.39    0.85
  10  -4 -11   26.30    1.90
  10   4 -11   25.44    1.80
  10  -4 -10  188.16    4.75
  10   4 -10  183.72    4.64
 -10  -4   9    1.46    1.63
  10  -4  -9    3.25    0.98
  10   4  -9    0.79    0.85
 -10  -4   8   44.65    5.01
 -10   4   8   40.97    5.11
  10  -4  -8   42.99    2.32
  10   4  -8   39.48    2.16
 -10  -4   7   71.96    6.27
 -10   4   7   71.96    6.47
  10  -4  -7   65.17    2.76
  10   4  -7   65.60    2.74
 -10   4   6    8.39    2.49
 -10  -4   6   12.16    2.85
  10  -4  -6    7.75    1.14
  10   4  -6   11.48    1.38
 -10  -4   5   23.58    3.60
 -10   4   5   26.76    3.86
  10  -4  -5   23.47    1.62
 -10   4   4   15.35    2.92
 -10  -4   4   15.00    1.38
  10  -4  -4   12.83    1.22
 -10  -4   3    1.28    0.62
 -10   4   3    0.63    1.02
 -10  -4   2   79.12    2.80
 -10  -4   2   82.34    2.96
 -10   4   2   78.14    5.92
 -10   4   1   86.30    2.84
 -10  -4   1   86.43    2.94
 -10  -4   1   83.54    2.96
 -10   4   1   84.26    5.93
 -10   4   0    3.14    0.71
 -10  -4   0    3.47    0.79
 -10  -4   0    3.80    0.80
 -10   4   0    3.15    1.47
 -10  -4  -1    0.39    0.70
 -10   4  -1    0.10    0.57
 -10   4  -1    0.06    0.60
 -10  -4  -1    0.48    0.54
 -10  -4  -1    0.00    0.54
 -10   4  -2   76.10    2.88
 -10  -4  -2   71.40    2.77
 -10  -4  -2   68.64    2.71
 -10  -4  -2   70.37    2.74
 -10   4  -2   73.54    2.76
 -10  -4  -2   68.22    6.32
 -10   4  -3   75.43    2.94
 -10  -4  -3   72.44    2.83
 -10  -4  -3   70.57    2.82
 -10  -4  -3   71.29    2.77
 -10   4  -3   73.46    2.77
 -10  -4  -3   75.55    6.78
 -10   4  -4   24.31    1.81
 -10  -4  -4   25.81    1.81
 -10   4  -4   23.25    1.65
 -10  -4  -4   23.58    1.73
 -10  -4  -4   22.20    1.60
 -10  -4  -4   25.61    4.17
 -10   4  -5   55.39    2.65
 -10  -4  -5   50.78    2.43
 -10  -4  -5   50.25    2.32
 -10  -4  -5   54.51    2.59
 -10   4  -5   52.72    2.42
 -10  -4  -5   49.69    5.74
 -10   4  -6  166.72    4.54
 -10  -4  -6  157.07    4.20
 -10  -4  -6  156.99    3.99
 -10  -4  -6  160.48    4.41
 -10   4  -6  166.70    4.20
 -10  -4  -6  149.15    9.89
 -10   4  -7   13.66    1.46
 -10  -4  -7   13.55    1.35
 -10  -4  -7   14.13    1.47
 -10   4  -7   12.69    1.31
 -10   4  -8   53.23    2.63
 -10  -4  -8   50.64    2.38
 -10  -4  -8   52.44    2.65
 -10  -4  -9   10.44    1.16
 -10  -4  -9   13.03    1.46
 -10  -4 -10    3.82    1.05
 -10  -4 -11   29.25    1.92
 -10  -4 -12    9.57    1.18
 -10  -4 -13    1.76    0.66
 -10  -4 -14    7.69    0.85
 -10  -4 -15    0.39    0.38
  10  -5 -18    2.65    0.43
  10  -5 -17    0.75    0.45
  10  -5 -16   11.88    0.91
  10  -5 -16   13.03    1.13
  10  -5 -15    0.36    0.63
  10  -5 -15   -0.38    0.55
  10  -5 -14   27.97    1.72
  10  -5 -13   35.88    2.06
  10  -5 -12   55.76    2.66
  10   5 -12   52.95    2.35
  10  -5 -11   22.82    1.83
  10  -5 -11   23.72    1.78
  10   5 -11   25.76    1.76
  10  -5 -10   68.27    2.87
  10   5 -10   66.74    2.75
  10  -5  -9  297.38    5.82
  10   5  -9  289.17    5.64
 -10   5   8   27.96    4.50
  10  -5  -8   27.81    1.84
  10   5  -8   25.48    1.76
 -10   5   7   31.22    4.46
  10  -5  -7   28.24    1.86
  10   5  -7   26.12    1.79
 -10   5   6   45.72    5.17
  10  -5  -6   45.32    2.25
  10   5  -6   44.15    2.24
 -10   5   5   50.40    5.25
 -10  -5   5   49.88    2.39
  10  -5  -5   51.05    2.32
  10   5  -5   50.35    2.34
 -10   5   4   76.80    6.22
 -10  -5   4   75.94    2.91
  10  -5  -4   71.33    2.61
 -10   5   3   63.80    5.53
 -10  -5   3   68.53    2.78
  10  -5  -3   64.19    2.40
 -10  -5   2   22.32    1.53
 -10  -5   2   22.20    1.63
 -10   5   2   22.12    3.17
 -10   5   1    3.39    0.72
 -10  -5   1    4.30    0.80
 -10  -5   1    4.04    0.90
 -10   5   1    5.88    1.77
 -10   5   0    2.22    0.70
 -10  -5   0    1.13    0.56
 -10  -5   0    1.65    0.69
 -10   5  -1   43.32    2.20
 -10  -5  -1   43.78    2.19
 -10  -5  -1   43.22    2.22
 -10   5  -2   78.73    3.01
 -10  -5  -2   82.84    3.01
 -10  -5  -2   75.86    2.90
 -10  -5  -2   79.49    2.94
 -10   5  -3   11.74    1.30
 -10  -5  -3   11.96    1.28
 -10  -5  -3   12.91    1.30
 -10   5  -3   13.46    1.28
 -10  -5  -3   12.21    1.29
 -10  -5  -3   12.44    3.03
 -10   5  -4   15.68    1.51
 -10  -5  -4   13.30    1.33
 -10  -5  -4   14.63    1.42
 -10  -5  -4   13.64    1.32
 -10  -5  -4   13.35    3.30
 -10   5  -5    8.93    1.21
 -10  -5  -5    8.42    1.19
 -10  -5  -5    9.46    1.22
 -10  -5  -5    9.18    1.11
 -10  -5  -5    6.74    2.04
 -10   5  -6   -0.41    0.88
 -10  -5  -6    1.38    0.75
 -10  -5  -6    0.31    0.69
 -10  -5  -6   -0.35    0.58
 -10   5  -7   38.59    2.28
 -10  -5  -7   38.42    2.10
 -10  -5  -7   39.82    2.04
 -10  -5  -7   40.17    2.29
 -10  -5  -8   20.61    1.54
 -10  -5  -8   22.96    1.81
 -10  -5  -9  160.27    4.44
 -10  -5 -10    3.33    0.98
 -10  -5 -11    0.29    0.70
 -10  -5 -12    7.11    1.02
 -10  -5 -13    9.21    1.00
 -10  -5 -14    3.29    0.62
 -10  -5 -15   -0.78    0.42
  10  -6 -17    9.94    0.81
  10  -6 -16   38.94    1.49
  10  -6 -16   42.13    1.81
  10  -6 -15    2.35    0.69
  10  -6 -15    2.42    0.60
  10  -6 -14    1.76    0.69
  10  -6 -13    0.27    0.66
  10  -6 -12   12.08    1.36
  10  -6 -11   -0.21    0.78
  10   6 -11    0.29    0.58
  10   6 -10    7.35    1.01
  10  -6 -10    8.43    1.28
  10  -6 -10    7.56    1.11
  10  -6  -9   12.66    1.49
  10  -6  -9   12.17    1.30
  10   6  -9   13.07    1.28
  10  -6  -8   31.51    1.91
  10   6  -8   28.49    1.80
 -10   6   7    9.36    2.71
  10   6  -7    7.28    1.04
  10  -6  -7   10.77    1.20
 -10   6   6   10.39    2.53
  10   6  -6    5.61    1.00
 -10  -6   5   27.53    1.86
  10   6  -5   27.23    1.80
 -10  -6   4  143.97    4.01
 -10   6   4  139.79    8.42
 -10  -6   3    0.70    0.64
 -10   6   3    0.83    1.17
 -10  -6   2   12.48    1.34
 -10   6   1    0.41    0.58
 -10  -6   1    1.61    0.62
 -10  -6   1    1.05    0.64
 -10   6   0    3.90    0.81
 -10  -6   0    4.27    0.88
 -10  -6   0    5.00    0.99
 -10   6  -1    7.58    1.03
 -10  -6  -1    5.94    0.93
 -10  -6  -1    6.35    1.04
 -10   6  -2   56.86    2.56
 -10  -6  -2   56.20    2.59
 -10  -6  -2   52.25    2.41
 -10  -6  -3    6.34    1.01
 -10   6  -3    7.56    1.11
 -10  -6  -3    6.09    2.31
 -10  -6  -3    4.93    2.03
 -10  -6  -3    5.94    0.95
 -10  -6  -3    6.00    1.02
 -10   6  -4   29.90    1.99
 -10  -6  -4   27.73    1.85
 -10  -6  -4   25.92    1.81
 -10  -6  -4   26.62    1.81
 -10  -6  -4   21.75    3.91
 -10  -6  -4   25.07    4.12
 -10   6  -5   23.14    1.79
 -10  -6  -5   22.51    1.69
 -10  -6  -5   22.07    1.71
 -10  -6  -5   21.86    1.65
 -10  -6  -5   22.30    3.94
 -10  -6  -6   17.51    1.49
 -10  -6  -6   21.06    1.69
 -10  -6  -6   19.61    1.54
 -10  -6  -7    6.01    0.99
 -10  -6  -7    6.22    1.12
 -10  -6  -7    4.58    0.86
 -10  -6  -8  144.97    3.72
 -10  -6  -8  145.80    3.75
 -10  -6  -8  150.11    4.25
 -10  -6  -9    3.61    0.97
 -10  -6 -10    1.55    0.78
 -10  -6 -11   22.92    1.63
 -10  -6 -12    0.74    0.58
 -10  -6 -13    0.14    0.49
 -10  -6 -14   26.57    1.28
  10  -7 -17    0.06    0.28
  10  -7 -16    0.08    0.40
  10  -7 -16   -0.31    0.33
  10  -7 -15    4.49    0.78
  10  -7 -15    4.79    0.71
  10  -7 -14    2.35    0.68
  10  -7 -13   19.60    1.52
  10  -7 -12   38.30    2.15
  10  -7 -11  116.21    3.78
  10  -7 -10    0.38    0.77
  10  -7  -9    0.72    0.76
  10  -7  -8   29.48    2.03
  10  -7  -7    3.75    0.91
 -10   7   6   16.94    3.25
 -10  -7   5   39.26    2.17
 -10   7   5   33.37    4.24
 -10  -7   4    1.12    0.68
 -10  -7   3  106.91    3.55
 -10  -7   2   23.81    1.77
 -10  -7   1   23.02    1.75
 -10  -7   0    0.19    0.69
 -10   7  -1   66.44    2.70
 -10  -7  -1   69.81    2.90
 -10  -7  -1   65.92    2.60
 -10  -7  -2   27.25    1.75
 -10  -7  -2   26.75    1.86
 -10  -7  -3   10.31    1.21
 -10  -7  -3    9.34    2.94
 -10  -7  -3    5.95    2.10
 -10  -7  -3    8.86    1.10
 -10  -7  -3    8.58    1.18
 -10  -7  -4    4.97    0.93
 -10  -7  -4    4.84    2.30
 -10  -7  -4    5.08    0.95
 -10  -7  -4    4.88    0.93
 -10  -7  -5    0.36    0.63
 -10  -7  -5    1.03    0.69
 -10  -7  -5    0.40    0.65
 -10  -7  -6    5.88    0.97
 -10  -7  -6    7.72    1.12
 -10  -7  -6    6.58    1.02
 -10  -7  -7   61.22    2.51
 -10  -7  -7   61.75    2.72
 -10  -7  -7   58.47    2.52
 -10  -7  -8    3.80    0.94
 -10  -7  -8    2.21    0.71
 -10  -7  -9   26.88    1.55
 -10  -7  -9   29.62    1.87
 -10  -7 -10    1.53    0.73
 -10  -7 -11    9.15    1.06
 -10  -7 -12   17.23    1.24
 -10  -7 -13    3.32    0.62
 -10  -7 -14    5.21    0.57
  10  -8 -16    0.28    0.33
  10  -8 -16   -0.27    0.29
  10  -8 -15    0.62    0.47
  10  -8 -15    0.71    0.41
  10  -8 -14    0.41    0.55
  10  -8 -14    0.26    0.51
  10  -8 -13    0.65    0.59
  10  -8 -12    3.94    0.94
  10  -8 -11    1.91    0.86
  10  -8 -10  122.68    3.88
  10  -8  -9    0.59    0.78
  10  -8  -8  265.65    5.70
  10  -8  -7    3.90    0.98
  10  -8  -6    1.74    0.80
  10  -8  -5   75.46    3.01
 -10  -8   5   81.57    3.08
 -10  -8   4  162.18    4.34
  10  -8  -4  158.56    4.20
  10  -8  -3   11.64    1.20
 -10  -8   3   12.77    1.34
 -10  -8   2   14.83    1.48
 -10  -8   1  148.04    4.22
 -10  -8   0    5.34    1.05
 -10  -8  -1  114.59    3.74
 -10  -8  -2    6.72    2.50
 -10  -8  -2    8.71    1.19
 -10  -8  -3    0.60    0.66
 -10  -8  -3    1.03    0.61
 -10  -8  -3    0.84    0.68
 -10  -8  -4   18.52    1.58
 -10  -8  -4   20.41    1.55
 -10  -8  -4   20.45    1.68
 -10  -8  -5    0.45    0.66
 -10  -8  -5    0.22    0.62
 -10  -8  -5    0.08    0.70
 -10  -8  -6    1.63    0.69
 -10  -8  -6    1.89    0.71
 -10  -8  -6    1.61    0.72
 -10  -8  -7   35.49    1.85
 -10  -8  -7   35.95    2.03
 -10  -8  -7   36.06    2.01
 -10  -8  -8   10.40    1.17
 -10  -8  -8    9.45    1.05
 -10  -8  -9    3.35    0.67
 -10  -8  -9    4.28    0.82
 -10  -8 -10    0.04    0.52
 -10  -8 -11    0.91    0.51
 -10  -8 -12    0.76    0.47
 -10  -8 -13    3.05    0.51
  10  -9 -15    0.10    0.31
  10  -9 -15   -0.13    0.34
  10  -9 -14    5.10    0.69
  10  -9 -14    5.62    0.74
  10  -9 -13    0.83    0.60
  10  -9 -12   15.93    1.37
  10  -9 -11    6.21    1.05
  10  -9 -10   48.28    2.43
  10  -9  -9   72.29    2.96
  10  -9  -8  210.92    5.01
  10  -9  -7    7.09    1.15
  10  -9  -6  102.12    3.47
 -10  -9   5    6.04    0.99
  10  -9  -5    6.76    1.07
  10  -9  -4   38.03    2.08
 -10  -9   4   39.12    2.19
  10  -9  -3   74.89    2.80
 -10  -9   3   82.05    3.13
 -10  -9   2   45.15    2.41
 -10   9   1   18.94    1.52
 -10  -9   1   22.13    1.75
 -10  -9   0    6.93    1.15
 -10  -9  -1   53.79    2.64
 -10  -9  -2   51.19    2.58
 -10  -9  -3   34.22    2.04
 -10  -9  -3   31.89    2.08
 -10  -9  -4   14.62    1.40
 -10  -9  -4   12.18    1.36
 -10  -9  -5   16.14    1.39
 -10  -9  -5   17.04    1.35
 -10  -9  -5   16.22    1.49
 -10  -9  -6   39.34    1.96
 -10  -9  -6   42.46    2.09
 -10  -9  -6   38.85    2.14
 -10  -9  -7   18.01    1.38
 -10  -9  -7   17.89    1.44
 -10  -9  -8   16.45    1.30
 -10  -9  -8   16.24    1.29
 -10  -9  -9    8.16    0.94
 -10  -9  -9    8.23    0.88
 -10  -9 -10   16.82    1.18
 -10  -9 -10   15.64    1.01
 -10  -9 -11    0.82    0.45
 -10  -9 -12    1.71    0.42
  10 -10 -14   -0.12    0.28
  10 -10 -14   -0.20    0.40
  10 -10 -13    2.90    0.54
  10 -10 -13    4.73    0.75
  10 -10 -12    1.79    0.65
  10 -10 -11   35.67    1.91
  10 -10 -10    4.95    0.95
  10 -10  -9   28.15    1.84
  10 -10  -8    0.38    0.74
  10 -10  -7    1.95    0.81
  10 -10  -6    3.63    0.86
 -10 -10   5    4.62    0.90
  10 -10  -5    3.98    0.91
 -10 -10   4   41.49    2.20
  10 -10  -4   39.67    2.05
 -10 -10   3    0.47    0.68
 -10  10   2  172.48    4.41
 -10 -10   2  173.36    4.50
 -10  10   1   16.86    1.46
 -10 -10   1   16.49    1.55
 -10  10   0   39.16    2.07
 -10 -10   0   40.59    2.30
 -10 -10  -1   11.49    1.33
 -10 -10  -2   37.25    2.20
 -10 -10  -3   12.12    1.26
 -10 -10  -3   12.98    1.40
 -10 -10  -4    4.16    0.85
 -10 -10  -4    3.73    0.94
 -10 -10  -5    9.43    1.05
 -10 -10  -5   10.83    1.28
 -10 -10  -6    0.45    0.48
 -10 -10  -6    1.16    0.71
 -10 -10  -7  100.79    3.11
 -10 -10  -8   78.42    2.56
 -10 -10  -8   76.98    2.35
 -10 -10  -9   37.45    1.57
 -10 -10  -9   35.28    1.59
 -10 -10 -10    1.12    0.41
 -10 -10 -10    1.67    0.43
 -10 -10 -11   18.39    0.90
  10 -11 -14   52.74    1.47
  10 -11 -13    0.27    0.37
  10 -11 -12    1.41    0.38
  10 -11 -12    2.44    0.62
  10 -11 -11    0.14    0.53
  10 -11 -10   15.84    1.28
  10 -11  -9   19.44    1.44
  10 -11  -8    7.35    1.00
  10 -11  -7    5.77    0.93
  10 -11  -6   -0.05    0.56
 -10 -11   5    0.41    0.51
  10 -11  -5   -0.26    0.58
 -10 -11   4    0.88    0.58
  10 -11  -4    0.99    0.51
 -10  11   3   50.24    2.43
 -10 -11   3   50.61    2.38
 -10  11   2   28.71    1.85
 -10 -11   2   32.44    1.98
 -10  11   1    0.69    0.58
 -10 -11   1   -0.07    0.71
 -10  11   0   96.07    3.10
 -10 -11   0   96.50    3.37
 -10 -11  -1    0.12    0.73
 -10 -11  -2   13.80    1.46
 -10 -11  -3   -0.13    0.54
 -10 -11  -3    0.35    0.76
 -10 -11  -4   17.20    1.31
 -10 -11  -4   17.70    1.53
 -10 -11  -5   22.16    1.36
 -10 -11  -5   23.76    1.67
 -10 -11  -6    1.89    0.73
 -10 -11  -7    0.47    0.55
 -10 -11  -8   11.08    0.98
 -10 -11  -9    0.24    0.38
 -10  12  13    4.14    0.49
  10 -12 -12    2.98    0.52
[truncated: 112,576 more chars]
